# Supplementary material for: Conjoining cell reprogramming and mass spectrometry to identify the proteomic variations in the reprogrammed bladder cancer cells: finding cues of normalisation
Source: BMC Cancer. 2026 Feb 6;26:338. doi: 10.1186/s12885-026-15634-x (PMC12977642; doi:10.1186/s12885-026-15634-x)
Supplement: Supplementary file 5 — Supplementary Material 5. Proteome data including all identified proteins. [file 12885_2026_15634_MOESM5_ESM.xlsx]

## Sheet: Proteins
Checked	Protein FDR Confidence: Combined	Master	Accession	Description	Exp. q-value: Combined	Sum PEP Score	Coverage [%]	# Peptides	# PSMs	# Unique Peptides	# Protein Groups	# AAs	MW [kDa]	calc. pI	Score Sequest HT: Sequest HT	# Peptides (by Search Engine): Sequest HT	# Razor Peptides	Abundance Ratio: (HTB-5) / (rep HTB-5)	Abundance Ratio: (rep HTB-5) / (SV-HUC-1)	Abundance Ratio: (HTB-5) / (SV-HUC-1)	Abundance Ratio Adj. P-Value: (HTB-5) / (rep HTB-5)	Abundance Ratio Adj. P-Value: (rep HTB-5) / (SV-HUC-1)	Abundance Ratio Adj. P-Value: (HTB-5) / (SV-HUC-1)	Abundance Ratio Variability [%]: (HTB-5) / (rep HTB-5)	Abundance Ratio Variability [%]: (rep HTB-5) / (SV-HUC-1)	Abundance Ratio Variability [%]: (HTB-5) / (SV-HUC-1)	Abundances (Grouped): rep HTB-5	Abundances (Grouped): HTB-5	Abundances (Grouped): SV-HUC-1	Abundances (Grouped) CV [%]: rep HTB-5	Abundances (Grouped) CV [%]: HTB-5	Abundances (Grouped) CV [%]: SV-HUC-1	Found in Sample: [S7] F7: Sample, rep HTB-5	Found in Sample: [S8] F8: Sample, rep HTB-5	Found in Sample: [S9] F9: Sample, rep HTB-5	Found in Sample: [S10] F10: Sample, HTB-5	Found in Sample: [S11] F11: Sample, HTB-5	Found in Sample: [S12] F12: Sample, HTB-5	Found in Sample: [S13] F13: Sample, SV-HUC-1	Found in Sample: [S14] F14: Sample, SV-HUC-1	Found in Sample: [S15] F15: Sample, SV-HUC-1	Modifications
FALSE	High	Master Protein	P13646	Keratin, type I cytoskeletal 13 OS=Homo sapiens OX=9606 GN=KRT13 PE=1 SV=4	0	117.816	41	19	222	8	1	458	49.6	4.96	650.29	19	2	1000	0.001	0.034	9.94325e-17	9.29656e-17	4.66948e-06			0.05		222485	1.76394e+07		15.08	6.31	Not Found	Peak Found	Not Found	Peak Found	Peak Found	Peak Found	High	High	High
FALSE	High	Master Protein	Q9HBI6	Cytochrome P450 4F11 OS=Homo sapiens OX=9606 GN=CYP4F11 PE=1 SV=3	0.001	6.902	4	2	3	2	1	524	60.1	6.73	6.88	2	0	1000	0.001	0.113	9.94325e-17	9.29656e-17	0.0162997			0.07		118023	1.44129e+06		7.62	4.92	Not Found	Not Found	Not Found	Peak Found	Peak Found	Not Found	High	Peak Found	High
FALSE	High	Master Protein	Q9NPH3	Interleukin-1 receptor accessory protein OS=Homo sapiens OX=9606 GN=IL1RAP PE=1 SV=2	0.001	6.047	5	2	8	2	1	570	65.4	8.12	9.1	2	0	1000	0.001	5.337	9.94325e-17	9.29656e-17	0.0816059			56.81		919934	211504		2.23	11.05	Not Found	Not Found	Not Found	Peak Found	High	High	Peak Found	Peak Found	Peak Found
FALSE	High	Master Protein	Q8NEG4	Protein FAM83F OS=Homo sapiens OX=9606 GN=FAM83F PE=1 SV=1	0	13.957	13	4	12	4	1	500	55.5	8.19	13.21	4	0	1000	0.001	0.41	9.94325e-17	9.29656e-17	0.708823			3.93		105150	498690		13.87	10.41	Not Found	Not Found	Not Found	Not Found	Not Found	Peak Found	Peak Found	Peak Found	Peak Found
FALSE	High	Master Protein	Q96FQ6	Protein S100-A16 OS=Homo sapiens OX=9606 GN=S100A16 PE=1 SV=1	0	15.043	34	3	33	3	1	103	11.8	6.79	94.51	3	0	1000	0.001	0.845	9.94325e-17	9.29656e-17	0.97116			31.15		3.25506e+06	3.62102e+06		8.96	11.62	Not Found	Not Found	Not Found	High	High	High	High	High	High
FALSE	High	Master Protein	Q9ULW8	Protein-arginine deiminase type-3 OS=Homo sapiens OX=9606 GN=PADI3 PE=1 SV=2	0	9.425	6	3	6	3	1	664	74.7	5.54	12.26	3	0	1000		1000	9.94325e-17		1.04713e-16					3723.75			29.87		Not Found	Not Found	Not Found	Not Found	Not Found	Peak Found	Not Found	Not Found	Not Found
FALSE	High	Master Protein	Q9BY89	Uncharacterized protein KIAA1671 OS=Homo sapiens OX=9606 GN=KIAA1671 PE=1 SV=2	0	10.987	3	4	6	4	1	1806	196.6	8.47	7.82	4	0	1000	0.001	0.215	9.94325e-17	9.29656e-17	0.196745			1.11		116649	1.29401e+06		20.81	11.05	Not Found	Not Found	Not Found	Not Found	Peak Found	Peak Found	High	High	High
FALSE	High	Master Protein	Q9H6S3	Epidermal growth factor receptor kinase substrate 8-like protein 2 OS=Homo sapiens OX=9606 GN=EPS8L2 PE=1 SV=2	0	34.944	15	8	25	8	1	715	80.6	6.84	62.91	8	0	1000	0.001	0.16	9.94325e-17	9.29656e-17	0.046381			1.28		1.14448e+06	1.17934e+07		5.46	7.62	Not Found	Not Found	Not Found	Peak Found	Peak Found	High	High	High	High
FALSE	High	Master Protein	P05187	Alkaline phosphatase, placental type OS=Homo sapiens OX=9606 GN=ALPP PE=1 SV=2	0	13.133	7	3	5	3	1	535	57.9	6.29	14.09	3	0	1000	0.001	0.138	9.94325e-17	9.29656e-17	0.0279681			0.12		107407	2.51455e+06		2.72	19.8	Not Found	Not Found	Not Found	Peak Found	Not Found	Peak Found	High	High	High
FALSE	High	Master Protein	Q02539	Histone H1.1 OS=Homo sapiens OX=9606 GN=H1-1 PE=1 SV=3	0	43.7	31	6	54	3	1	215	21.8	10.99	153.5	6	0	1000	0.001	0.019	9.94325e-17	9.29656e-17	3.80244e-08			0.01		56635.6	4.7627e+06		17.84	5.49	Not Found	Not Found	Not Found	Not Found	Not Found	Peak Found	High	High	High	Met-loss+Acetyl [N-Term]
FALSE	High	Master Protein	Q15345	Leucine-rich repeat-containing protein 41 OS=Homo sapiens OX=9606 GN=LRRC41 PE=1 SV=3	0.001	4.509	4	2	3	2	1	812	88.6	8.38	3.87	2	0	1000		1000	9.94325e-17		1.04713e-16					58938.4			10.11		Not Found	Not Found	Not Found	Not Found	Peak Found	Not Found	Not Found	Not Found	Not Found
FALSE	High	Master Protein	Q6IQ23	Pleckstrin homology domain-containing family A member 7 OS=Homo sapiens OX=9606 GN=PLEKHA7 PE=1 SV=2	0	12.553	5	3	6	3	1	1121	127.1	9.35	10.06	3	0	1000	0.001	0.213	9.94325e-17	9.29656e-17	0.242395			0.58		77160.8	282143		5.98	15.76	Not Found	Not Found	Not Found	Peak Found	Peak Found	Peak Found	Peak Found	High	Peak Found
FALSE	High	Master Protein	O94851	[F-actin]-monooxygenase MICAL2 OS=Homo sapiens OX=9606 GN=MICAL2 PE=1 SV=2	0	9.79	2	4	8	4	1	1957	218.9	8.34	15.59	4	0	1000	0.001	1.842	9.94325e-17	9.29656e-17	0.752695			31.06		1.18809e+06	971352		20.16	5.31	Peak Found	Peak Found	Peak Found	Peak Found	High	High	High	Peak Found	Peak Found
FALSE	High	Master Protein	P18564	Integrin beta-6 OS=Homo sapiens OX=9606 GN=ITGB6 PE=1 SV=2	0	11.833	4	2	13	2	1	788	85.9	5.55	36.8	2	0	1000	0.001	0.121	9.94325e-17	9.29656e-17	0.0148878			0.23		170830	2.13336e+06		7.57	10.26	Not Found	Not Found	Not Found	Peak Found	Not Found	Peak Found	High	High	High
FALSE	High	Master Protein	P31327	Carbamoyl-phosphate synthase [ammonia], mitochondrial OS=Homo sapiens OX=9606 GN=CPS1 PE=1 SV=2	0.001	8.068	2	2	4	2	1	1500	164.8	6.74	8.27	2	0	1000	0.001	0.114	9.94325e-17	9.29656e-17	0.0253824			0.38		67136.1	963782		11.38	26.28	Not Found	Not Found	Not Found	Not Found	Peak Found	Not Found	High	High	High
FALSE	High	Master Protein	P07305	Histone H1.0 OS=Homo sapiens OX=9606 GN=H1-0 PE=1 SV=3	0	12.231	11	2	6	2	1	194	20.9	10.84	18.43	2	0	1000	0.001	0.361	9.94325e-17	9.29656e-17	0.509794			7.81		4.76422e+06	1.86733e+07		4.54	39.63	Not Found	Not Found	Not Found	Peak Found	Peak Found	Peak Found	High	High	High
FALSE	High	Master Protein	P34949	Mannose-6-phosphate isomerase OS=Homo sapiens OX=9606 GN=MPI PE=1 SV=2	0.001	7.276	7	2	3	2	1	423	46.6	5.95	5.91	2	0	1000		1000	9.94325e-17		1.04713e-16					291948			5.38		Peak Found	Not Found	Not Found	Peak Found	Peak Found	Peak Found	Peak Found	Peak Found	Not Found
FALSE	High	Master Protein	Q5J8M3	ER membrane protein complex subunit 4 OS=Homo sapiens OX=9606 GN=EMC4 PE=1 SV=2	0	13.914	21	3	17	3	1	183	20.1	8.62	45.91	3	0	1000	0.001	0.81	9.94325e-17	9.29656e-17	0.97116			4.13		885276	1.63908e+06		8.57	2.96	Peak Found	Peak Found	Not Found	Peak Found	High	High	High	High	High	Met-loss+Acetyl [N-Term]
FALSE	High	Master Protein	Q5VT79	Annexin A8-like protein 1 OS=Homo sapiens OX=9606 GN=ANXA8L1 PE=2 SV=2	0	67.348	41	9	61	2	1	327	36.9	5.78	167.63	9	0	1000	0.001	0.035	9.94325e-17	9.29656e-17	5.33637e-06			0.13		182439	3.36573e+06		19.47	16.07	Not Found	Not Found	Not Found	Peak Found	Not Found	Peak Found	High	High	High
FALSE	High	Master Protein	Q99808	Equilibrative nucleoside transporter 1 OS=Homo sapiens OX=9606 GN=SLC29A1 PE=1 SV=3	0.001	6.093	7	2	6	2	1	456	50.2	8.29	15.43	2	0	1000	0.001	2.188	9.94325e-17	9.29656e-17	0.619823			14.68		1.58564e+06	724546		28.39	5.46	Peak Found	Peak Found	Peak Found	Peak Found	High	High	Peak Found	High	Peak Found
FALSE	High	Master Protein	Q15847	Adipogenesis regulatory factor OS=Homo sapiens OX=9606 GN=ADIRF PE=1 SV=1	0	22.149	59	2	21	2	1	76	7.9	5.31	97.36	2	0	1000	0.001	0.135	9.94325e-17	9.29656e-17	0.0226873			0.48		596087	6.73339e+06		20.31	13.18	Not Found	Not Found	Not Found	Peak Found	Peak Found	Peak Found	High	High	High
FALSE	High	Master Protein	P05106	Integrin beta-3 OS=Homo sapiens OX=9606 GN=ITGB3 PE=1 SV=2	0	16.317	6	4	7	4	1	788	87	5.24	15.05	4	0	1000		1000	9.94325e-17		1.04713e-16					1.78293e+06			8.27		Peak Found	Peak Found	Peak Found	High	High	High	Not Found	Not Found	Not Found
FALSE	High	Master Protein	Q9BX59	Tapasin-related protein OS=Homo sapiens OX=9606 GN=TAPBPL PE=1 SV=2	0	15.583	11	3	12	3	1	468	50.2	5.26	36.94	3	0	1000	0.001	2.306	9.94325e-17	9.29656e-17	0.58989			57.27		2.11575e+06	1.04555e+06		12.39	4.53	Not Found	Not Found	Not Found	High	High	High	Peak Found	Peak Found	Peak Found
FALSE	High	Master Protein	P38435	Vitamin K-dependent gamma-carboxylase OS=Homo sapiens OX=9606 GN=GGCX PE=1 SV=2	0.001	6.757	4	2	6	2	1	758	87.5	8.02	16.33	2	0	1000	0.001	1.728	9.94325e-17	9.29656e-17	0.791788			25.09		620461	580108		18.58	7.3	Not Found	Not Found	Not Found	Peak Found	High	Peak Found	Peak Found	High	High
FALSE	High	Master Protein	Q8N3V7	Synaptopodin OS=Homo sapiens OX=9606 GN=SYNPO PE=1 SV=2	0.001	7.406	3	2	3	2	1	929	99.4	8.72	6.01	2	0	1000		1000	9.94325e-17		1.04713e-16					1.3069e+06			20.46		Not Found	Not Found	Not Found	High	High	Peak Found	Not Found	Not Found	Not Found
FALSE	High	Master Protein	Q9HAW9	UDP-glucuronosyltransferase 1A8 OS=Homo sapiens OX=9606 GN=UGT1A8 PE=1 SV=1	0	57.917	25	9	51	3	1	530	59.7	7.68	127.76	9	1	1000		1000	9.94325e-17		1.04713e-16					2.75676e+06			25.28		Not Found	Not Found	Not Found	High	High	High	Not Found	Not Found	Not Found
FALSE	High	Master Protein	P15941	Mucin-1 OS=Homo sapiens OX=9606 GN=MUC1 PE=1 SV=3	0	11.449	2	2	9	2	1	1255	122	7.47	14.67	2	0	1000	0.001	4.41	9.94325e-17	9.29656e-17	0.117326			30.15		2.09899e+06	450355		2.08	5.82	Not Found	Not Found	Not Found	High	High	High	Peak Found	High	High
FALSE	High	Master Protein	Q96IW7	Vesicle-trafficking protein SEC22a OS=Homo sapiens OX=9606 GN=SEC22A PE=1 SV=1	0	5.591	7	2	4	2	1	307	34.9	8.24	8.31	2	0	1000	0.001	1.416	9.94325e-17	9.29656e-17	0.902132			25.87		416917	322601		23.24	12.04	Peak Found	Peak Found	Peak Found	Peak Found	Peak Found	Peak Found	Peak Found	Peak Found	Peak Found	Met-loss+Acetyl [N-Term]
FALSE	High	Master Protein	P16219	Short-chain specific acyl-CoA dehydrogenase, mitochondrial OS=Homo sapiens OX=9606 GN=ACADS PE=1 SV=1	0	34.73	25	6	31	6	1	412	44.3	7.99	82.94	6	0	1000	0.001	0.473	9.94325e-17	9.29656e-17	0.743007			27.14		268667	2.40788e+06		12.75	5.32	Not Found	Not Found	Not Found	Peak Found	Peak Found	Peak Found	High	High	High
FALSE	High	Master Protein	P25815	Protein S100-P OS=Homo sapiens OX=9606 GN=S100P PE=1 SV=2	0	19.407	42	3	25	3	1	95	10.4	4.88	68.24	3	0	1000	0.001	0.031	9.94325e-17	9.29656e-17	2.05177e-06			0.03		534479	1.85513e+07		18.99	12.49	Not Found	Not Found	Not Found	Peak Found	Peak Found	Peak Found	High	High	High	Met-loss+Acetyl [N-Term]
FALSE	High	Master Protein	O14639	Actin-binding LIM protein 1 OS=Homo sapiens OX=9606 GN=ABLIM1 PE=1 SV=3	0	9.549	4	2	7	2	1	778	87.6	8.59	19.97	2	0	1000		1000	9.94325e-17		1.04713e-16					318918			11.9		Not Found	Not Found	Not Found	Peak Found	Peak Found	Peak Found	Not Found	Not Found	Not Found
FALSE	High	Master Protein	Q96S99	Pleckstrin homology domain-containing family F member 1 OS=Homo sapiens OX=9606 GN=PLEKHF1 PE=1 SV=3	0.001	6.217	13	2	5	2	1	279	31.2	8.24	4.87	2	0	1000		1000	9.94325e-17		1.04713e-16					55648.1			25.85		Not Found	Not Found	Not Found	Peak Found	Peak Found	Peak Found	Not Found	Not Found	Not Found	Met-loss+Acetyl [N-Term]
FALSE	High	Master Protein	Q3MIR4	Cell cycle control protein 50B OS=Homo sapiens OX=9606 GN=TMEM30B PE=1 SV=1	0	11.985	11	3	18	3	1	351	38.9	7.88	39.65	3	0	1000	0.001	0.516	9.94325e-17	9.29656e-17	0.844342			2.54		47509.1	446650		6.92	13.09	Not Found	Not Found	Not Found	Not Found	Not Found	Peak Found	Peak Found	Peak Found	Peak Found
FALSE	High	Master Protein	P31513	Flavin-containing monooxygenase 3 OS=Homo sapiens OX=9606 GN=FMO3 PE=1 SV=5	0	11.326	7	4	7	4	1	532	60	7.78	12.14	4	0	1000		1000	9.94325e-17		1.04713e-16					4.19697e+06			7.17		Not Found	Not Found	Not Found	High	High	High	Not Found	Not Found	Not Found
FALSE	High	Master Protein	Q9H330	Transmembrane protein 245 OS=Homo sapiens OX=9606 GN=TMEM245 PE=1 SV=3	0.001	6.539	4	3	5	3	1	879	97.3	8.91	9.64	3	0	1000	0.001	0.323	9.94325e-17	9.29656e-17	0.46819			6.52		334809	1.27635e+06		5.39	9.76	Not Found	Not Found	Not Found	Peak Found	Peak Found	Not Found	High	Peak Found	High
FALSE	High	Master Protein	Q16832	Discoidin domain-containing receptor 2 OS=Homo sapiens OX=9606 GN=DDR2 PE=1 SV=2	0.002	4.371	5	2	4	2	1	855	96.7	5.36	0	2	0	1000		1000	9.94325e-17		1.04713e-16					284810			4.58		Peak Found	Peak Found	Peak Found	Peak Found	High	High	Peak Found	Peak Found	Peak Found
FALSE	High	Master Protein	Q9BRF8	Serine/threonine-protein phosphatase CPPED1 OS=Homo sapiens OX=9606 GN=CPPED1 PE=1 SV=3	0	10.526	11	3	6	3	1	314	35.5	6.2	11.5	3	0	1000	0.001	2.634	9.94325e-17	9.29656e-17	0.497462			17.39		1.01188e+06	380691		4.64	12.04	Not Found	Not Found	Peak Found	High	High	High	Peak Found	Peak Found	Peak Found	Met-loss+Acetyl [N-Term]
FALSE	High	Master Protein	O95833	Chloride intracellular channel protein 3 OS=Homo sapiens OX=9606 GN=CLIC3 PE=1 SV=2	0	26.115	29	5	17	5	1	236	26.6	6.43	39.79	5	0	1000	0.001	0.305	9.94325e-17	9.29656e-17	0.363179			5.53		1.42023e+06	6.48355e+06		22.23	2.41	Not Found	Not Found	Not Found	High	High	High	High	High	High
FALSE	High	Master Protein	Q13287	N-myc-interactor OS=Homo sapiens OX=9606 GN=NMI PE=1 SV=2	0	17.765	17	4	17	4	1	307	35	5.34	41.84	4	0	1000	0.001	1.106	9.94325e-17	9.29656e-17	0.976897			52.07		2.82782e+06	2.42e+06		2.17	22.06	Not Found	Not Found	Not Found	High	High	High	Peak Found	High	High	Acetyl [K5(100)]
FALSE	High	Master Protein	P39059	Collagen alpha-1(XV) chain OS=Homo sapiens OX=9606 GN=COL15A1 PE=1 SV=2	0.001	7.647	2	2	3	2	1	1388	141.6	5	5.99	2	0	1000	0.001	2.606	9.94325e-17	9.29656e-17	0.518513			21.3		1.06921e+06	230659		20.47	9.48	Not Found	Not Found	Not Found	Peak Found	High	High	Peak Found	Peak Found	Not Found
FALSE	High	Master Protein	Q02413	Desmoglein-1 OS=Homo sapiens OX=9606 GN=DSG1 PE=1 SV=2	0	9.351	3	2	3	2	1	1049	113.7	5.03	8.12	2	0	1000	0.001	2.52	9.94325e-17	9.29656e-17	0.562564			16.94		622294	246991		9.93	15.48	Peak Found	Not Found	Not Found	High	High	High	Peak Found	Peak Found	Not Found
FALSE	High	Master Protein	P15408	Fos-related antigen 2 OS=Homo sapiens OX=9606 GN=FOSL2 PE=1 SV=1	0	10.814	9	2	13	2	1	326	35.2	7.49	33.55	2	0	1000	0.001	0.44	9.94325e-17	9.29656e-17	0.687017			2.32		529034	1.88443e+06		3.69	8.26	Not Found	Not Found	Not Found	Not Found	Peak Found	Peak Found	High	High	High
FALSE	High	Master Protein	P06454	Prothymosin alpha OS=Homo sapiens OX=9606 GN=PTMA PE=1 SV=2	0	21.024	23	3	35	3	1	111	12.2	3.78	113.1	3	0	1000	0.001	0.577	9.94325e-17	9.29656e-17	0.859677			16.64		951517	1.65043e+06		4.55	60.34	High	High	High	High	High	High	High	High	High	Met-loss+Acetyl [N-Term]
FALSE	High	Master Protein	O94887	FERM, ARHGEF and pleckstrin domain-containing protein 2 OS=Homo sapiens OX=9606 GN=FARP2 PE=1 SV=3	0.001	8.756	3	2	2	2	1	1054	119.8	8.79	5.11	2	0	1000	0.001		9.94325e-17	9.29656e-17						385193	242415		43.54	16.46	Not Found	Not Found	Not Found	Peak Found	Peak Found	Peak Found	Peak Found	Peak Found	Peak Found
FALSE	High	Master Protein	Q6P1N0	Coiled-coil and C2 domain-containing protein 1A OS=Homo sapiens OX=9606 GN=CC2D1A PE=1 SV=1	0	12.022	4	3	9	3	1	951	104	8.09	22.3	3	0	1000	0.001	0.392	9.94325e-17	9.29656e-17	0.62267			3.71		266949	1.41856e+06		12.82	10.81	Not Found	Not Found	Not Found	Peak Found	Peak Found	Peak Found	High	High	High
FALSE	High	Master Protein	Q969X1	Protein lifeguard 3 OS=Homo sapiens OX=9606 GN=TMBIM1 PE=1 SV=2	0	14.108	9	3	19	3	1	311	34.6	7.72	52.24	3	0	1000	0.001	0.057	9.94325e-17	9.29656e-17	0.000268565			0.05		113172	1.94118e+06		6.89	8.44	Peak Found	Not Found	Not Found	Peak Found	Peak Found	Peak Found	High	High	High	Met-loss+Acetyl [N-Term]
FALSE	High	Master Protein	P19013	Keratin, type II cytoskeletal 4 OS=Homo sapiens OX=9606 GN=KRT4 PE=1 SV=5	0	25.004	11	6	72	2	1	520	56.1	6.61	166.55	6	0	1000	0.001	1.983	9.94325e-17	9.29656e-17	0.717019			32.15		1.45748e+06	41864.5		20.95	15.19	Not Found	Not Found	Not Found	High	High	High	Not Found	Peak Found	Peak Found
FALSE	High	Master Protein	Q9HBR0	Solute carrier family 38 member 10 OS=Homo sapiens OX=9606 GN=SLC38A10 PE=1 SV=2	0	5.459	3	2	5	2	1	1119	119.7	5.73	6.12	2	0	1000	0.001	0.793	9.94325e-17	9.29656e-17	0.972493			9.93		378284	464657		8.69	8.02	Not Found	Not Found	Not Found	Peak Found	Peak Found	Peak Found	Peak Found	High	High
FALSE	High	Master Protein	Q9HB58	Sp110 nuclear body protein OS=Homo sapiens OX=9606 GN=SP110 PE=1 SV=5	0.001	6.151	4	2	4	2	1	689	78.3	8.87	8.38	2	0	1000	0.001	0.304	9.94325e-17	9.29656e-17	0.426711			3.76		152405	1.36048e+06		15.32	15.47	Not Found	Not Found	Not Found	Peak Found	Peak Found	Peak Found	Peak Found	High	Peak Found
FALSE	High	Master Protein	Q7L1W4	Volume-regulated anion channel subunit LRRC8D OS=Homo sapiens OX=9606 GN=LRRC8D PE=1 SV=1	0.001	6.961	2	2	2	2	1	858	98.1	7.72	4.9	2	0	1000		1000	9.94325e-17		1.04713e-16					750978			4.77		Not Found	Not Found	Not Found	Peak Found	High	High	Not Found	Not Found	Not Found
FALSE	High	Master Protein	O95858	Tetraspanin-15 OS=Homo sapiens OX=9606 GN=TSPAN15 PE=1 SV=1	0	13.426	11	3	15	3	1	294	33.1	5.48	42.97	3	0	1000	0.001	3.873	9.94325e-17	9.29656e-17	0.209612			24.09		3.26963e+06	889903		13.77	12.38	Not Found	Not Found	Not Found	High	High	High	Peak Found	Peak Found	Peak Found
FALSE	High	Master Protein	P01023	Alpha-2-macroglobulin OS=Homo sapiens OX=9606 GN=A2M PE=1 SV=3	0.001	6.129	3	3	4	3	1	1474	163.2	6.46	3.75	3	0	1000		1000	9.94325e-17		1.04713e-16					1.31852e+06			9.29		Not Found	Not Found	Not Found	Peak Found	High	High	Not Found	Not Found	Not Found
FALSE	High	Master Protein	P22830	Ferrochelatase, mitochondrial OS=Homo sapiens OX=9606 GN=FECH PE=1 SV=2	0	11.275	15	3	6	3	1	423	47.8	8.73	9.17	3	0	1000	0.001	0.466	9.94325e-17	9.29656e-17	0.778836			11.28		582675	464596		5.84	4.84	Not Found	Not Found	Not Found	Peak Found	Peak Found	Peak Found	Peak Found	Peak Found	High
FALSE	High	Master Protein	P00973	2'-5'-oligoadenylate synthase 1 OS=Homo sapiens OX=9606 GN=OAS1 PE=1 SV=4	0	22.693	8	4	13	4	1	400	46	8.22	34.6	4	0	1000	0.001	1.696	9.94325e-17	9.29656e-17	0.814836			7.48		417909	217429		48.34	3.8	Not Found	Not Found	Not Found	Peak Found	Peak Found	Peak Found	Peak Found	Not Found	Not Found
FALSE	High	Master Protein	P0DJI9	Serum amyloid A-2 protein OS=Homo sapiens OX=9606 GN=SAA2 PE=1 SV=1	0.001	6.839	24	2	4	2	1	122	13.5	9.14	9.89	2	0	1000	0.001	0.171	9.94325e-17	9.29656e-17	0.145683			0.67		38302.6	211559		23.77	15.18	Not Found	Not Found	Not Found	Peak Found	Not Found	Not Found	Peak Found	Peak Found	Peak Found
FALSE	High	Master Protein	Q9NS25	Sperm protein associated with the nucleus on the X chromosome B1 OS=Homo sapiens OX=9606 GN=SPANXB1 PE=1 SV=2	0	26.973	48	3	9	3	1	103	11.8	6.15	22.7	3	0	1000	0.001	24.355	9.94325e-17	9.29656e-17	1.41662e-05			26.8		1.35223e+07	88657.6		6.3	11.8	Not Found	Not Found	Not Found	High	High	High	Peak Found	Not Found	Not Found
FALSE	High	Master Protein	Q5T440	Putative transferase CAF17, mitochondrial OS=Homo sapiens OX=9606 GN=IBA57 PE=1 SV=1	0	19.126	20	3	11	3	1	356	38.1	9.83	16.67	3	0	1000	0.001	0.474	9.94325e-17	9.29656e-17	0.797105			10.77		122577	365814		31.23	4.77	Not Found	Not Found	Not Found	Peak Found	Peak Found	Peak Found	Not Found	Peak Found	Peak Found
FALSE	High	Master Protein	Q9Y291	Small ribosomal subunit protein mS33 OS=Homo sapiens OX=9606 GN=MRPS33 PE=1 SV=1	0.001	6.703	21	2	12	2	1	106	12.6	10.11	29.34	2	0	1000	0.001	0.13	9.94325e-17	9.29656e-17	0.0229114			0.11		242522	1.83825e+06		5.06	5.42	Peak Found	Peak Found	Peak Found	Peak Found	High	Peak Found	High	High	High	Met-loss+Acetyl [N-Term]
FALSE	High	Master Protein	P80217	Interferon-induced 35 kDa protein OS=Homo sapiens OX=9606 GN=IFI35 PE=1 SV=5	0	30.184	31	6	30	6	1	286	31.5	6.09	92.43	6	0	1000	0.001	0.836	9.94325e-17	9.29656e-17	0.972493			53.22		1.20185e+06	2.34577e+06		11.89	7.13	Not Found	Not Found	Not Found	High	High	High	High	High	High	Met-loss+Acetyl [N-Term]
FALSE	High	Master Protein	P05120	Plasminogen activator inhibitor 2 OS=Homo sapiens OX=9606 GN=SERPINB2 PE=1 SV=2	0	13.79	13	4	6	4	1	415	46.6	5.63	11.93	4	0	1000	0.001	15.249	9.94325e-17	9.29656e-17	0.000354458			12.14		6.31153e+06	265282		5.69	1.12	Not Found	Not Found	Not Found	High	High	High	Peak Found	Peak Found	Peak Found
FALSE	High	Master Protein	O75410	Transforming acidic coiled-coil-containing protein 1 OS=Homo sapiens OX=9606 GN=TACC1 PE=1 SV=2	0	9.784	5	2	8	2	1	805	87.7	4.88	19.25	2	0	1000	0.001	1.039	9.94325e-17	9.29656e-17	0.978266			3.59		214875	206802		10.52	2.07	Not Found	Not Found	Peak Found	Peak Found	Peak Found	High	Peak Found	Peak Found	High	Met-loss+Acetyl [N-Term]
FALSE	High	Master Protein	P29350	Tyrosine-protein phosphatase non-receptor type 6 OS=Homo sapiens OX=9606 GN=PTPN6 PE=1 SV=1	0.001	8.706	6	3	7	3	1	595	67.5	7.78	10.89	3	0	1000		1000	9.94325e-17		1.04713e-16					388574			4.53		Peak Found	High	Peak Found	Peak Found	Peak Found	Not Found	Peak Found	Peak Found	Peak Found
FALSE	High	Master Protein	Q9Y653	Adhesion G-protein coupled receptor G1 OS=Homo sapiens OX=9606 GN=ADGRG1 PE=1 SV=2	0	5.53	3	2	3	2	1	693	77.7	8.48	5.95	2	0	1000	0.001	0.338	9.94325e-17	9.29656e-17	0.591023			2.38		45424.4	277351		21.07	0.97	Not Found	Not Found	Not Found	Not Found	Peak Found	Peak Found	Peak Found	Peak Found	Peak Found
FALSE	High	Master Protein	P05121	Plasminogen activator inhibitor 1 OS=Homo sapiens OX=9606 GN=SERPINE1 PE=1 SV=1	0.003	3.872	7	2	2	2	1	402	45	7.2	1.85	2	0	1000	0.001	1.431	9.94325e-17	9.29656e-17	0.892694			189.44		174638	485085		34.94	17.75	Not Found	Not Found	Not Found	Peak Found	Peak Found	Peak Found	Peak Found	Peak Found	High
FALSE	High	Master Protein	Q14244	Ensconsin OS=Homo sapiens OX=9606 GN=MAP7 PE=1 SV=1	0	12.01	5	4	7	4	1	749	84	9.61	17.46	4	0	1000	0.001	0.339	9.94325e-17	9.29656e-17	0.573535			6.09		218157	600781		8.39	1.93	Not Found	Not Found	Not Found	Peak Found	Peak Found	Peak Found	Peak Found	Peak Found	Not Found
FALSE	High	Master Protein	O95832	Claudin-1 OS=Homo sapiens OX=9606 GN=CLDN1 PE=1 SV=1	0	21.662	15	2	18	2	1	211	22.7	8.09	63.15	2	0	1000	0.001	0.949	9.94325e-17	9.29656e-17	0.997897			24.14		1.09477e+06	1.28727e+06		27.82	20.35	Not Found	Not Found	Not Found	Peak Found	High	High	Peak Found	High	Peak Found
FALSE	High	Master Protein	P51911	Calponin-1 OS=Homo sapiens OX=9606 GN=CNN1 PE=1 SV=2	0.001	8.439	10	3	5	3	1	297	33.2	9.07	12.15	3	0	1000		1000	9.94325e-17		1.04713e-16					4.8251e+06			5.95		Not Found	Not Found	Not Found	High	High	High	Not Found	Not Found	Not Found
FALSE	High	Master Protein	Q7RTP0	Magnesium transporter NIPA1 OS=Homo sapiens OX=9606 GN=NIPA1 PE=1 SV=1	0	16.424	10	2	9	2	1	329	34.5	8.37	35.51	2	0	1000	0.001	0.829	9.94325e-17	9.29656e-17	0.984901			28.63		168849	180081		30.8	17.58	Peak Found	Not Found	Peak Found	Peak Found	Peak Found	Peak Found	Peak Found	Peak Found	Peak Found	Met-loss+Acetyl [N-Term]
FALSE	High	Master Protein	P08581	Hepatocyte growth factor receptor OS=Homo sapiens OX=9606 GN=MET PE=1 SV=4	0	14.872	3	4	15	3	1	1390	155.4	7.33	25.55	4	0	1000	0.001	1.141	9.94325e-17	9.29656e-17	0.959626			21.2		694184	826248		2.77	10.67	Not Found	Not Found	Not Found	High	High	High	Peak Found	High	High
FALSE	High	Master Protein	Q9UJ72	Annexin A10 OS=Homo sapiens OX=9606 GN=ANXA10 PE=1 SV=3	0	5.401	6	2	4	2	1	324	37.3	5.33	10.74	2	0	1000		1000	9.94325e-17		1.04713e-16					47832.5			9.36		Not Found	Not Found	Not Found	Not Found	Not Found	Peak Found	Not Found	Not Found	Not Found
FALSE	High	Master Protein	Q12884	Prolyl endopeptidase FAP OS=Homo sapiens OX=9606 GN=FAP PE=1 SV=5	0	11.828	5	3	4	3	1	760	87.7	6.65	9.23	3	0	1000	0.001	2.794	9.94325e-17	9.29656e-17	0.407698			38.59		1.87665e+06	441869		9.25	18.42	Not Found	Not Found	Not Found	High	High	High	Peak Found	Peak Found	Not Found
FALSE	High	Master Protein	Q8N1F8	Serine/threonine-protein kinase 11-interacting protein OS=Homo sapiens OX=9606 GN=STK11IP PE=1 SV=4	0	5.398	2	2	2	2	1	1088	120.2	5.36	1.82	2	0	1000	0.001	0.299	9.94325e-17	9.29656e-17	0.520333			3.89		11206.5	37535.9		3.47	52.87	Not Found	Not Found	Not Found	Peak Found	Not Found	Not Found	Peak Found	Peak Found	Peak Found
FALSE	High	Master Protein	O15438	ATP-binding cassette sub-family C member 3 OS=Homo sapiens OX=9606 GN=ABCC3 PE=1 SV=3	0	44.737	8	8	21	8	1	1527	169.2	7.2	60.02	8	0	1000	0.001	3.606	9.94325e-17	9.29656e-17	0.218011			100.27		2.00346e+06	732069		15.63	5.94	Not Found	Not Found	Not Found	Peak Found	Peak Found	Peak Found	Peak Found	Peak Found	Peak Found
FALSE	High	Master Protein	Q9BXF6	Rab11 family-interacting protein 5 OS=Homo sapiens OX=9606 GN=RAB11FIP5 PE=1 SV=1	0.001	6.723	5	2	3	2	1	653	70.4	9.23	5.45	2	0	1000	0.001	0.842	9.94325e-17	9.29656e-17	0.987469			11.66		532589	629081		3.16	8.7	Not Found	Not Found	Not Found	Peak Found	Peak Found	Peak Found	Peak Found	High	High
FALSE	High	Master Protein	Q9UEU0	Vesicle transport through interaction with t-SNAREs homolog 1B OS=Homo sapiens OX=9606 GN=VTI1B PE=1 SV=3	0	13.024	14	2	12	2	1	232	26.7	9.04	35.54	2	0	1000	0.001	3.584	9.94325e-17	9.29656e-17	0.282708			24.74		707200	197295		12.35	22.21	High	Not Found	Not Found	Peak Found	Peak Found	Peak Found	High	High	High	Met-loss+Acetyl [N-Term]
FALSE	High	Master Protein	Q8N335	Glycerol-3-phosphate dehydrogenase 1-like protein OS=Homo sapiens OX=9606 GN=GPD1L PE=1 SV=1	0	24.939	17	6	23	6	1	351	38.4	7.02	54.83	6	0	1000	0.001		9.94325e-17	9.29656e-17						103590	99506.8		31.05	9.16	Peak Found	Peak Found	Peak Found	Peak Found	Peak Found	Peak Found	Peak Found	Peak Found	Peak Found
FALSE	High	Master Protein	P25445	Tumor necrosis factor receptor superfamily member 6 OS=Homo sapiens OX=9606 GN=FAS PE=1 SV=1	0.001	6.023	8	2	3	2	1	335	37.7	7.94	6.33	2	0	1000	0.001	1.88	9.94325e-17	9.29656e-17	0.752695			39.54		977271	495094		50.56	9.76	Not Found	Not Found	Not Found	Peak Found	High	Peak Found	Peak Found	Peak Found	Peak Found
FALSE	High	Master Protein	P30740	Leukocyte elastase inhibitor OS=Homo sapiens OX=9606 GN=SERPINB1 PE=1 SV=1	0	9.771	9	3	3	3	1	379	42.7	6.28	6.98	3	0	1000		1000	9.94325e-17		1.04713e-16					690215			13.95		Not Found	Not Found	Not Found	High	Peak Found	Peak Found	Not Found	Not Found	Not Found
FALSE	High	Master Protein	Q92805	Golgin subfamily A member 1 OS=Homo sapiens OX=9606 GN=GOLGA1 PE=1 SV=3	0	13.015	6	4	6	4	1	767	88.1	5.27	15.21	4	0	1000	0.001	0.218	9.94325e-17	9.29656e-17	0.175995			2.67		379248	1.60268e+06		26.2	13.44	Not Found	Peak Found	Peak Found	Peak Found	Peak Found	Peak Found	High	High	High
FALSE	High	Master Protein	Q9Y5Y6	Suppressor of tumorigenicity 14 protein OS=Homo sapiens OX=9606 GN=ST14 PE=1 SV=2	0	32.004	7	4	24	4	1	855	94.7	6.55	64.97	4	0	1000	0.001	0.22	9.94325e-17	9.29656e-17	0.157452			1.29		388716	3.32364e+06		9.83	1.47	Not Found	Not Found	Not Found	Peak Found	Peak Found	Peak Found	High	High	High
FALSE	High	Master Protein	Q9H4L5	Oxysterol-binding protein-related protein 3 OS=Homo sapiens OX=9606 GN=OSBPL3 PE=1 SV=1	0.001	6.779	3	2	3	2	1	887	101.2	6.87	7.64	2	0	1000	0.001		9.94325e-17	9.29656e-17						75506.2	482833		8.77	10.38	Not Found	Not Found	Not Found	Not Found	Peak Found	Not Found	Peak Found	High	Not Found
FALSE	High	Master Protein	Q96Q06	Perilipin-4 OS=Homo sapiens OX=9606 GN=PLIN4 PE=1 SV=3	0	17.087	6	5	14	5	1	1371	135.8	8.82	26.92	5	0	1000	0.001	1.22	9.94325e-17	9.29656e-17	0.945727			11.81		516881	171197		11.13	2.53	Peak Found	Peak Found	Peak Found	Peak Found	High	High	Not Found	High	Peak Found
FALSE	High	Master Protein	P50479	PDZ and LIM domain protein 4 OS=Homo sapiens OX=9606 GN=PDLIM4 PE=1 SV=2	0	5.363	5	2	6	2	1	330	35.4	7.91	12.16	2	0	1000	0.001	0.028	9.94325e-17	9.29656e-17	2.79231e-06			0		30602.8	1.50181e+06		2.5	10.99	Not Found	Not Found	Not Found	Not Found	Peak Found	Not Found	High	High	High
FALSE	High	Master Protein	Q9UFN0	Protein NipSnap homolog 3A OS=Homo sapiens OX=9606 GN=NIPSNAP3A PE=1 SV=2	0	14.871	20	3	7	3	1	247	28.4	9.16	15.67	3	0	1000	0.001	0.328	9.94325e-17	9.29656e-17	0.44094			2.17		642845	2.15958e+06		10.83	8.63	Not Found	Not Found	Not Found	Peak Found	Peak Found	Peak Found	High	High	High
FALSE	High	Master Protein	Q9UMY1	Nucleolar protein 7 OS=Homo sapiens OX=9606 GN=NOL7 PE=1 SV=2	0.001	6.405	9	2	4	2	1	257	29.4	9.67	6.58	2	0	1000	0.001	0.148	9.94325e-17	9.29656e-17	0.0354953			0.71		305269	2.04874e+06		3.13	2.2	Not Found	Not Found	Not Found	Not Found	Peak Found	Not Found	High	High	High
FALSE	High	Master Protein	P27487	Dipeptidyl peptidase 4 OS=Homo sapiens OX=9606 GN=DPP4 PE=1 SV=2	0	17.31	6	5	11	5	1	766	88.2	6.04	26.07	5	0	1000	0.001	9.904	9.94325e-17	9.29656e-17	0.00443726			23.89		8.23047e+06	30497.9		17.16	16.54	Not Found	Not Found	Not Found	High	High	High	Not Found	Not Found	Peak Found
FALSE	High	Master Protein	Q9BRQ8	Ferroptosis suppressor protein 1 OS=Homo sapiens OX=9606 GN=AIFM2 PE=1 SV=1	0	15.949	20	5	10	5	1	373	40.5	9.11	21.57	5	0	1000	0.001	3.285	9.94325e-17	9.29656e-17	0.307831			7.59		3.86132e+06	53653.5		2.81	11.65	Not Found	Not Found	Not Found	High	High	High	Peak Found	Not Found	Not Found
FALSE	High	Master Protein	Q6NSJ5	Volume-regulated anion channel subunit LRRC8E OS=Homo sapiens OX=9606 GN=LRRC8E PE=1 SV=2	0	9.391	4	2	2	2	1	796	90.2	6.96	6.26	2	0	1000	0.001	0.963	9.94325e-17	9.29656e-17	0.988759			19.06		225904	257971		20.56	11.88	Not Found	Not Found	Not Found	Peak Found	Peak Found	Peak Found	Peak Found	Peak Found	Peak Found
FALSE	High	Master Protein	Q6P5R6	Ribosomal protein eL22-like OS=Homo sapiens OX=9606 GN=RPL22L1 PE=1 SV=2	0	19.147	39	3	10	3	1	122	14.6	9.38	28.49	3	0	1000	0.001		9.94325e-17	9.29656e-17						343575	161459		10.38	6.39	Not Found	Not Found	Not Found	Peak Found	Peak Found	Peak Found	Peak Found	Peak Found	Not Found
FALSE	High	Master Protein	Q9P2E7	Protocadherin-10 OS=Homo sapiens OX=9606 GN=PCDH10 PE=1 SV=2	0.001	7.676	3	2	2	2	1	1040	112.9	4.87	5.88	2	0	1000	0.001	2.32	9.94325e-17	9.29656e-17	0.600246			18.35		1.71175e+06	239889		3.18	12.61	Not Found	Not Found	Not Found	Peak Found	Peak Found	High	Peak Found	Peak Found	Peak Found
FALSE	High	Master Protein	Q8WXI7	Mucin-16 OS=Homo sapiens OX=9606 GN=MUC16 PE=1 SV=3	0.006	3.014	1	2	3	2	1	14507	1518.2	5.26	3.99	2	0	1000	0.001	0.204	9.94325e-17	9.29656e-17	0.189197			0.27		198266	950421		9.6	2.6	Not Found	Not Found	Not Found	Peak Found	Peak Found	Peak Found	High	Peak Found	High
FALSE	High	Master Protein	Q9UHR4	Brain-specific angiogenesis inhibitor 1-associated protein 2-like protein 1 OS=Homo sapiens OX=9606 GN=BAIAP2L1 PE=1 SV=2	0	14.373	11	4	12	4	1	511	56.8	8.68	28.11	4	0	1000	0.001	0.712	9.94325e-17	9.29656e-17	0.94424			10.52		768204	1.30827e+06		24.67	18.36	Not Found	Not Found	Not Found	Peak Found	Peak Found	Peak Found	High	High	High
FALSE	High	Master Protein	Q9NUQ6	SPATS2-like protein OS=Homo sapiens OX=9606 GN=SPATS2L PE=1 SV=2	0.001	8.063	6	2	3	2	1	558	61.7	9.64	9.44	2	0	1000	0.001	0.67	9.94325e-17	9.29656e-17	0.929572			15.35		539677	935344		2.73	22.46	Not Found	Not Found	Not Found	Peak Found	Peak Found	Peak Found	High	Peak Found	High
FALSE	High	Master Protein	P63218	Guanine nucleotide-binding protein G(I)/G(S)/G(O) subunit gamma-5 OS=Homo sapiens OX=9606 GN=GNG5 PE=1 SV=3	0.001	4.969	26	2	3	2	1	68	7.3	9.85	7.32	2	0	1000	0.001	0.031	9.94325e-17	9.29656e-17	2.36037e-05			0.06		23813.1	773887		10.85	76.73	Peak Found	Peak Found	Peak Found	Not Found	High	High	Peak Found	Peak Found	High	Met-loss+Acetyl [N-Term]
FALSE	High	Master Protein	Q15833	Syntaxin-binding protein 2 OS=Homo sapiens OX=9606 GN=STXBP2 PE=1 SV=2	0	49.138	21	8	42	8	1	593	66.4	6.55	119.09	8	0	1000	0.001	1.238	9.94325e-17	9.29656e-17	0.945727			32.87		1.53612e+06	1.68616e+06		7.9	0.62	Not Found	Not Found	Not Found	High	High	High	Peak Found	High	High
FALSE	High	Master Protein	Q16719	Kynureninase OS=Homo sapiens OX=9606 GN=KYNU PE=1 SV=1	0	24.089	14	5	10	5	1	465	52.3	7.03	27.93	5	0	1000	0.001	2.661	9.94325e-17	9.29656e-17	0.48957			47.65		1.1233e+06	64704.6		22.02	16.04	Not Found	Not Found	Not Found	Peak Found	Peak Found	Peak Found	Not Found	Not Found	Peak Found
FALSE	High	Master Protein	P00749	Urokinase-type plasminogen activator OS=Homo sapiens OX=9606 GN=PLAU PE=1 SV=3	0.001	4.453	6	2	4	2	1	431	48.5	8.41	6.7	2	0	1000	0.001	0.768	9.94325e-17	9.29656e-17	0.969545			26.24		302086	324871		9.59	18.95	Not Found	Not Found	Not Found	Peak Found	Not Found	Not Found	Peak Found	Peak Found	Peak Found
FALSE	High	Master Protein	Q14142	Tripartite motif-containing protein 14 OS=Homo sapiens OX=9606 GN=TRIM14 PE=1 SV=2	0	10.952	6	2	5	2	1	442	49.7	7.87	8.91	2	0	1000	0.001	0.685	9.94325e-17	9.29656e-17	0.938341			18.06		636465	890802		8.53	11.19	Not Found	Not Found	Not Found	Peak Found	Peak Found	High	High	High	High
FALSE	High	Master Protein	P51884	Lumican OS=Homo sapiens OX=9606 GN=LUM PE=1 SV=2	0	26.487	24	7	16	7	1	338	38.4	6.61	29.07	7	0	1000		1000	9.94325e-17		1.04713e-16					1.5941e+07			4.49		Not Found	Not Found	Not Found	High	High	High	Not Found	Not Found	Not Found
FALSE	High	Master Protein	Q9NUT2	Mitochondrial potassium channel ATP-binding subunit OS=Homo sapiens OX=9606 GN=ABCB8 PE=1 SV=3	0	13.872	6	3	17	2	1	735	79.9	8.98	31.97	3	0	1000	0.001	0.284	9.94325e-17	9.29656e-17	0.412733			0.94		160088	754620		5.26	12.27	Not Found	Not Found	Not Found	Not Found	Peak Found	Not Found	High	Peak Found	High
FALSE	High	Master Protein	P00450	Ceruloplasmin OS=Homo sapiens OX=9606 GN=CP PE=1 SV=2	0	22.037	9	6	13	6	1	1065	122.1	5.72	32.89	6	0	1000	0.001		9.94325e-17	9.29656e-17						37680.3	236658		19.37	50.05	Not Found	Not Found	Not Found	Peak Found	Not Found	Peak Found	Not Found	Peak Found	Peak Found
FALSE	High	Master Protein	P13726	Tissue factor OS=Homo sapiens OX=9606 GN=F3 PE=1 SV=1	0	16.997	17	4	11	4	1	295	33	7.03	26.89	4	0	1000	0.001	0.397	9.94325e-17	9.29656e-17	0.596266			9.4		2.30206e+06	5.50981e+06		11.7	26.63	Not Found	Not Found	Not Found	High	High	Peak Found	High	High	High
FALSE	High	Master Protein	O75144	ICOS ligand OS=Homo sapiens OX=9606 GN=ICOSLG PE=1 SV=2	0.001	4.652	7	2	3	2	1	302	33.3	5.31	6.6	2	0	1000	0.001	0.315	9.94325e-17	9.29656e-17	0.550116			2.86		41214.6	246122		5.67	15.83	Not Found	Not Found	Not Found	Peak Found	Not Found	Not Found	Peak Found	Peak Found	High
FALSE	High	Master Protein	P04150	Glucocorticoid receptor OS=Homo sapiens OX=9606 GN=NR3C1 PE=1 SV=1	0	5.588	4	2	3	2	1	777	85.6	6.38	4.77	2	0	1000	0.001	3.041	9.94325e-17	9.29656e-17	0.418748			76.7		546402	148783		53.45	7.47	Not Found	Not Found	Not Found	Peak Found	High	High	Not Found	Peak Found	Peak Found
FALSE	High	Master Protein	Q86WV6	Stimulator of interferon genes protein OS=Homo sapiens OX=9606 GN=STING1 PE=1 SV=1	0	12.294	8	2	18	2	1	379	42.2	7.05	31.12	2	0	1000	0.001	1.768	9.94325e-17	9.29656e-17	0.7749			12.54		1.61614e+06	929902		16.96	7.55	Not Found	Not Found	Not Found	High	High	High	High	High	High
FALSE	High	Master Protein	P26447	Protein S100-A4 OS=Homo sapiens OX=9606 GN=S100A4 PE=1 SV=1	0	13.014	28	3	9	3	1	101	11.7	6.11	24.86	3	0	64.867	1000	1000	2.25127e-08	9.29656e-17	1.04713e-16	110.7			499494	4.65088e+07		4.8	8.69		Peak Found	Peak Found	Peak Found	High	High	High	Not Found	Not Found	Not Found
FALSE	High	Master Protein	O15427	Monocarboxylate transporter 4 OS=Homo sapiens OX=9606 GN=SLC16A3 PE=1 SV=1	0	18.869	10	5	19	5	1	465	49.4	7.96	43.57	5	0	60.36	0.036	2.028	1.73904e-07	7.22561e-05	0.721299	40.07	0.03	26.57	365355	2.23425e+07	9.05375e+06	18.88	10.66	4.88	Peak Found	Peak Found	Peak Found	High	High	High	High	High	High
FALSE	High	Master Protein	P16070	CD44 antigen OS=Homo sapiens OX=9606 GN=CD44 PE=1 SV=3	0	63.607	13	8	102	8	1	742	81.5	5.33	305.04	8	0	58.416	0.083	3.779	5.46147e-08	0.00629408	0.233558	106.68	0.15	106.43	1.61664e+06	9.95511e+07	2.44387e+07	5.7	5.56	10.72	Peak Found	Peak Found	Peak Found	High	High	High	High	High	High
FALSE	High	Master Protein	P16671	Platelet glycoprotein 4 OS=Homo sapiens OX=9606 GN=CD36 PE=1 SV=2	0	60.136	22	8	36	8	1	472	53	7.96	96.42	8	0	53.466	1.445	188.864	1.13624e-07	0.921765	3.01645e-14	223.39	15.79	132.34	872003	9.94177e+07	651962	4.05	10.36	16.16	Peak Found	Peak Found	Peak Found	High	High	High	Peak Found	Peak Found	Peak Found
FALSE	High	Master Protein	P28065	Proteasome subunit beta type-9 OS=Homo sapiens OX=9606 GN=PSMB9 PE=1 SV=2	0	18.284	28	5	20	5	1	219	23.3	5.03	49.37	5	0	52.231	0.075	3.421	2.19815e-07	0.00411149	0.297244	26.77	0.15	29.38	115210	1.72732e+07	5.20524e+06	21.84	9.52	13.84	Peak Found	Peak Found	Peak Found	High	High	High	High	Peak Found	High
FALSE	High	Master Protein	P28062	Proteasome subunit beta type-8 OS=Homo sapiens OX=9606 GN=PSMB8 PE=1 SV=3	0	30.014	14	3	30	3	1	276	30.3	7.43	115.32	3	0	41.389	0.113	3.424	7.11204e-06	0.0429226	0.296704	36.48	0.72	50.81	200685	1.05208e+07	2.2696e+06	22.06	27	16.6	Peak Found	Peak Found	Peak Found	High	High	High	Peak Found	High	Peak Found
FALSE	High	Master Protein	P09382	Galectin-1 OS=Homo sapiens OX=9606 GN=LGALS1 PE=1 SV=2	0	32.608	31	4	52	4	1	135	14.7	5.5	135.75	4	0	36.459	0.053	1.074	2.25712e-06	0.000695056	0.984901	32.16	0.02	135.36	6.59507e+06	1.24346e+08	1.28161e+08	2.03	17.73	3.79	High	High	High	High	High	High	High	High	High
FALSE	High	Master Protein	Q6NZI2	Caveolae-associated protein 1 OS=Homo sapiens OX=9606 GN=CAVIN1 PE=1 SV=1	0	78.731	35	10	61	10	1	390	43.5	5.6	213.85	10	0	34.161	0.095	2.681	3.64549e-06	0.0117854	0.50327	46.93	0.79	28.9	3.37866e+06	6.06877e+07	2.72483e+07	0.89	11.81	4.64	Peak Found	Peak Found	High	High	High	High	High	High	High
FALSE	High	Master Protein	Q03518	Antigen peptide transporter 1 OS=Homo sapiens OX=9606 GN=TAP1 PE=1 SV=3	0	95.171	28	11	90	11	1	748	80.9	7.31	300.59	11	0	28.515	0.102	1.497	1.86008e-05	0.0158295	0.885173	67.5	0.77	78.26	198255	2.93217e+07	1.79078e+07	14.66	5.43	5.84	Peak Found	Peak Found	Peak Found	High	High	High	High	High	High
FALSE	High	Master Protein	O15533	Tapasin OS=Homo sapiens OX=9606 GN=TAPBP PE=1 SV=2	0	33.764	20	5	31	5	1	448	47.5	6.99	85.93	5	0	28.115	0.224	2.475	3.54556e-05	0.207297	0.579362	51.38	6.54	62.3	538141	1.78226e+07	5.7905e+06	9.29	20.12	15.19	Peak Found	Peak Found	Peak Found	High	High	High	High	High	High
FALSE	High	Master Protein	P23219	Prostaglandin G/H synthase 1 OS=Homo sapiens OX=9606 GN=PTGS1 PE=1 SV=2	0	17.254	10	5	15	4	1	599	68.6	7.23	29.6	5	1	28.011	1.819	32.94	0.000137199	0.836793	1.14033e-06	3.73	16.2	91.82	50645.7	4.26717e+06	162979	16.2	8.08	38.54	Not Found	Not Found	Not Found	High	High	High	Peak Found	Peak Found	Not Found
FALSE	High	Master Protein	P17301	Integrin alpha-2 OS=Homo sapiens OX=9606 GN=ITGA2 PE=1 SV=2	0	135.768	27	22	155	22	1	1181	129.2	5.25	439.6	22	0	27.598	0.041	1.909	1.65997e-05	0.000166386	0.762379	120.29	0.11	50.34	987991	6.4536e+07	3.40951e+07	3.08	2.59	5.61	Peak Found	Peak Found	Peak Found	High	High	High	High	High	High
FALSE	High	Master Protein	P21926	CD9 antigen OS=Homo sapiens OX=9606 GN=CD9 PE=1 SV=4	0.001	6.167	9	2	11	2	1	228	25.4	7.15	20.22	2	0	26.706	0.076	2.109	0.000192549	0.0123053	0.659954	15.55	0.09	27.01	33601	1.20234e+06	544419	6.39	9.75	16.44	Not Found	Peak Found	Not Found	High	High	High	Peak Found	High	Peak Found
FALSE	High	Master Protein	Q03135	Caveolin-1 OS=Homo sapiens OX=9606 GN=CAV1 PE=1 SV=4	0	36.796	40	6	35	6	1	178	20.5	6.02	99.96	6	0	26.078	0.113	2.937	2.43567e-05	0.0239867	0.419681	47.88	0.71	35.5	2.11771e+06	6.50813e+07	2.02441e+07	1.91	5.31	13.59	High	High	High	High	High	High	High	High	High
FALSE	High	Master Protein	Q9NZM1	Myoferlin OS=Homo sapiens OX=9606 GN=MYOF PE=1 SV=1	0	500.263	41	76	721	76	1	2061	234.6	6.18	2080.96	76	0	25.704	0.097	2.364	2.68404e-05	0.0128813	0.616766	58.1	0.55	41.11	6.30319e+06	2.12791e+08	8.81103e+07	3.75	0.87	2.91	High	High	High	High	High	High	High	High	High
FALSE	High	Master Protein	Q9NZN4	EH domain-containing protein 2 OS=Homo sapiens OX=9606 GN=EHD2 PE=1 SV=2	0	81.754	36	14	43	11	1	543	61.1	6.46	111.13	14	0	25.512	0.537	20.75	7.98141e-05	0.876048	4.54199e-05	49.13	25.53	49.57	978945	2.25432e+07	1.19443e+06	3.21	12.15	5.44	Peak Found	Peak Found	Peak Found	High	High	High	Peak Found	Peak Found	Peak Found
FALSE	High	Master Protein	Q9H3M7	Thioredoxin-interacting protein OS=Homo sapiens OX=9606 GN=TXNIP PE=1 SV=1	0.001	6.169	7	2	20	2	1	391	43.6	7.5	35.11	2	0	24.334	0.076	1.484	0.000127086	0.0125472	0.87002	22.42	0.14	27.82	30535.6	1.42922e+06	872280	13.99	14.77	13.55	Peak Found	Not Found	Not Found	High	High	High	High	High	High
FALSE	High	Master Protein	Q969L2	Protein MAL2 OS=Homo sapiens OX=9606 GN=MAL2 PE=1 SV=1	0	12.519	19	2	20	2	1	176	19.1	6.24	56.23	2	0	21.91	0.01	0.238	0.000105551	8.04237e-09	0.193037	16.91	0	0.75	89711.8	1.89931e+06	8.77492e+06	13.49	10.02	8.81	Peak Found	Peak Found	Peak Found	High	High	High	High	High	High	Met-loss+Acetyl [N-Term]
FALSE	High	Master Protein	P61769	Beta-2-microglobulin OS=Homo sapiens OX=9606 GN=B2M PE=1 SV=1	0	36.342	19	3	73	3	1	119	13.7	6.52	215.74	3	0	20.967	0.081	1.508	0.000102639	0.00583171	0.882103	52.69	0.2	29.65	9.28348e+06	1.70561e+08	1.00386e+08	7.12	30.56	27	High	High	High	High	High	High	High	High	High
FALSE	High	Master Protein	P04259	Keratin, type II cytoskeletal 6B OS=Homo sapiens OX=9606 GN=KRT6B PE=1 SV=5	0	125.444	41	27	234	3	1	564	60	8	585.28	27	0	20.879	0.05	11.23	0.00089497	0.000471867	0.00222312	33.02	1.55	20.51	229887	4.48446e+06	8.04467e+06	26.57	3.19	10.7	Peak Found	Peak Found	Peak Found	High	High	High	High	High	Peak Found
FALSE	High	Master Protein	P02452	Collagen alpha-1(I) chain OS=Homo sapiens OX=9606 GN=COL1A1 PE=1 SV=6	0	120.692	32	29	87	29	1	1464	138.8	5.8	233.38	29	0	20.744	0.679	12.747	0.000109559	0.909216	0.00106835	58.1	3.16	13.29	5.11145e+06	1.40009e+08	94110.6	2.95	16.37	3.29	High	High	High	High	High	High	Not Found	Peak Found	Not Found
FALSE	High	Master Protein	P32455	Guanylate-binding protein 1 OS=Homo sapiens OX=9606 GN=GBP1 PE=1 SV=2	0	76.58	24	13	42	11	1	592	67.9	6.32	134.42	13	2	19.063	0.117	2.455	0.000248553	0.0272563	0.586093	127.42	0.72	58.15	4.62072e+06	2.90928e+07	1.39928e+07	3.11	5.61	4.6	Peak Found	Peak Found	Peak Found	High	High	High	Peak Found	High	High
FALSE	High	Master Protein	Q8N726	Tumor suppressor ARF OS=Homo sapiens OX=9606 GN=CDKN2A PE=1 SV=2	0	9.195	12	2	11	2	1	132	13.9	12.41	25.43	2	0	18.656	0.135	2.431	0.000148214	0.0874011	0.579942	189.08	1.61	80.64	310341	2.68232e+06	1.42689e+06	10.72	11.81	4.91	Peak Found	Peak Found	Peak Found	High	High	High	Peak Found	High	High
FALSE	High	Master Protein	Q96CV9	Optineurin OS=Homo sapiens OX=9606 GN=OPTN PE=1 SV=3	0.001	7.067	5	2	5	2	1	577	65.9	5.17	5.9	2	0	18.146	0.123	2.55	0.00187666	0.0581589	0.55024	38.39	0.42	41.36	13141.2	375342	119771	20.1	25.53	24.19	Not Found	Peak Found	Peak Found	High	High	High	Peak Found	Peak Found	High
FALSE	High	Master Protein	P01889	HLA class I histocompatibility antigen, B alpha chain OS=Homo sapiens OX=9606 GN=HLA-B PE=1 SV=3	0	84.252	34	9	95	4	1	362	40.4	5.85	335.24	9	3	18.028	0.465	11.434	0.000259563	0.73887	0.00200688	78.4	81.71	307.24	5.22042e+06	1.04594e+08	3.41833e+07	5.35	10.76	6.62	High	High	High	High	High	High	High	High	High
FALSE	High	Master Protein	P02545	Prelamin-A/C OS=Homo sapiens OX=9606 GN=LMNA PE=1 SV=1	0	322.061	57	42	633	40	1	664	74.1	7.02	1965.25	42	2	17.715	0.133	2.081	0.00028801	0.0445314	0.699512	54.69	1.03	59.71	7.67417e+07	1.20377e+09	5.2508e+08	1.62	16.72	2.96	High	High	High	High	High	High	High	High	High
FALSE	High	Master Protein	Q9ULC5	Long-chain-fatty-acid--CoA ligase 5 OS=Homo sapiens OX=9606 GN=ACSL5 PE=1 SV=1	0	95.166	26	15	90	14	1	683	75.9	6.92	272.33	15	0	17.123	0.161	3.245	0.000566927	0.114338	0.336137	21.51	1.09	36.39	394462	8.97601e+06	2.13804e+06	11.23	10.39	2.29	Peak Found	Peak Found	Peak Found	High	High	High	Peak Found	Peak Found	Peak Found
FALSE	High	Master Protein	O76070	Gamma-synuclein OS=Homo sapiens OX=9606 GN=SNCG PE=1 SV=2	0	68.748	69	9	59	9	1	127	13.3	4.86	206.9	9	0	16.882	1.286	14.244	0.000444295	0.952965	0.000543805	102.64	22.3	43.6	1.53027e+06	1.61072e+07	962435	5.48	7.79	8.52	Peak Found	Peak Found	Peak Found	High	High	High	Peak Found	Peak Found	Not Found
FALSE	High	Master Protein	P27701	CD82 antigen OS=Homo sapiens OX=9606 GN=CD82 PE=1 SV=1	0	25.69	15	4	38	4	1	267	29.6	5.24	107.28	4	0	16.716	0.062	0.934	0.000473565	0.00159105	0.990786	26.81	0.1	49.65	322087	6.00134e+06	7.30754e+06	17.59	16.8	9.04	Peak Found	Peak Found	Peak Found	High	High	High	High	High	High
FALSE	High	Master Protein	P32456	Guanylate-binding protein 2 OS=Homo sapiens OX=9606 GN=GBP2 PE=1 SV=3	0	28.547	8	4	17	2	1	591	67.2	5.71	52.98	4	0	16.466	0.641	10.467	0.00074489	0.918736	0.0025884	16.63	6.73	8.87	84217.8	1.87128e+06	183354	16.21	6.29	5.65	Peak Found	Peak Found	Peak Found	High	High	High	Peak Found	Peak Found	Peak Found
FALSE	High	Master Protein	Q03519	Antigen peptide transporter 2 OS=Homo sapiens OX=9606 GN=TAP2 PE=1 SV=1	0	62.148	23	11	75	10	1	686	75.6	8.02	183.01	11	1	16.388	0.073	1.42	0.000881018	0.00353184	0.910925	46	0.42	83.61	1.16355e+06	2.28704e+07	1.11449e+07	2.91	4.05	2.92	Peak Found	Peak Found	Peak Found	High	High	High	High	High	High
FALSE	High	Master Protein	P10301	Ras-related protein R-Ras OS=Homo sapiens OX=9606 GN=RRAS PE=1 SV=1	0	24.55	27	4	23	2	1	218	23.5	6.93	78.07	4	0	16.243	0.145	2.625	0.00142293	0.112239	0.523061	32.9	1.73	39.7	214177	3.82382e+06	1.75023e+06	4.66	15.29	6.13	Peak Found	Peak Found	Peak Found	High	High	High	High	High	Peak Found
FALSE	High	Master Protein	P21589	5'-nucleotidase OS=Homo sapiens OX=9606 GN=NT5E PE=1 SV=1	0	63.797	30	11	61	11	1	574	63.3	7.03	140.75	11	0	16.121	0.266	4.339	0.000495365	0.317885	0.154614	99.28	5.31	48.97	1.34462e+06	1.52888e+07	3.82356e+06	13.82	11.37	8.85	Peak Found	Peak Found	Peak Found	High	High	High	High	High	High
FALSE	High	Master Protein	P30536	Translocator protein OS=Homo sapiens OX=9606 GN=TSPO PE=1 SV=3	0.001	7.235	9	2	31	2	1	169	18.8	9.36	58.76	2	0	15.409	0.09	1.004	0.00065204	0.00931426	0.995282	56.21	0.71	77.09	479192	7.49801e+06	5.90821e+06	7.82	44.63	24.52	Peak Found	Peak Found	Peak Found	High	High	High	High	High	High
FALSE	High	Master Protein	O14786	Neuropilin-1 OS=Homo sapiens OX=9606 GN=NRP1 PE=1 SV=3	0	27.343	11	6	18	6	1	923	103.1	5.88	34.64	6	0	14.65	0.796	12.338	0.00161031	0.972382	0.00129857	44.04	9.28	67.4	107628	5.38007e+06	135326	4.41	2.66	14	Peak Found	Peak Found	Peak Found	High	High	High	Peak Found	Peak Found	Peak Found
FALSE	High	Master Protein	P07099	Epoxide hydrolase 1 OS=Homo sapiens OX=9606 GN=EPHX1 PE=1 SV=1	0	105.954	36	18	154	18	1	455	52.9	7.25	439.62	18	0	14.594	1.285	20.891	0.000892125	0.964385	4.33578e-05	46.21	65.89	46.21	1.34869e+07	1.94355e+08	9.03473e+06	1.58	1.29	3.95	High	High	High	High	High	High	High	High	High
FALSE	High	Master Protein	Q687X5	Metalloreductase STEAP4 OS=Homo sapiens OX=9606 GN=STEAP4 PE=1 SV=1	0	14.283	14	4	9	4	1	459	51.9	9.29	19.3	4	0	14.449	0.743	8.23	0.00450158	0.961018	0.0115541	10.88	8.52	46.01	86234.1	4.61986e+06	589392	3.27	10.28	5.44	Peak Found	Not Found	Not Found	High	High	High	Peak Found	Peak Found	Peak Found
FALSE	High	Master Protein	Q10589	Bone marrow stromal antigen 2 OS=Homo sapiens OX=9606 GN=BST2 PE=1 SV=1	0	23.469	18	4	19	4	1	180	19.8	5.6	79.76	4	0	14.448	0.078	1.482	0.00119607	0.00484934	0.891358	55.64	0.35	37.12	1.51646e+06	3.26789e+07	2.49374e+07	8.16	13.5	19.63	Peak Found	Peak Found	Peak Found	High	High	High	High	High	High
FALSE	High	Master Protein	Q8IVL5	Prolyl 3-hydroxylase 2 OS=Homo sapiens OX=9606 GN=P3H2 PE=1 SV=1	0	24.46	13	8	21	8	1	708	80.9	5.71	52.11	8	0	14.224	0.122	3.429	0.00142134	0.0321772	0.295936	69.92	0.99	84.28	478340	8.024e+06	6.91231e+06	1.71	3.09	8.55	Peak Found	Peak Found	Peak Found	High	High	High	Peak Found	High	High
FALSE	High	Master Protein	Q9UI42	Carboxypeptidase A4 OS=Homo sapiens OX=9606 GN=CPA4 PE=1 SV=2	0.001	7.406	10	3	8	3	1	421	47.3	6.7	13.81	3	0	13.932	0.453	13.824	0.000698801	0.786272	0.00031721	92.71	5.44	26.52	255953	2.8286e+06	101271	18.99	10.18	23.12	Peak Found	Peak Found	Peak Found	High	High	High	Peak Found	Peak Found	Peak Found
FALSE	High	Master Protein	P40306	Proteasome subunit beta type-10 OS=Homo sapiens OX=9606 GN=PSMB10 PE=1 SV=1	0	23.874	11	2	24	2	1	273	28.9	7.81	95.16	2	0	13.509	0.159	2.565	0.00453604	0.127026	0.544733	9.65	0.47	39.38	239595	4.70751e+06	2.04625e+06	3	3.23	21.16	Peak Found	Peak Found	Peak Found	High	High	High	High	High	High
FALSE	High	Master Protein	P04439	HLA class I histocompatibility antigen, A alpha chain OS=Homo sapiens OX=9606 GN=HLA-A PE=1 SV=2	0	149.387	42	13	227	9	1	365	40.8	6	711.69	13	4	13.48	0.073	0.895	0.00138663	0.0035828	0.985206	43.41	0.13	50.51	1.94576e+07	2.72297e+08	2.41569e+08	2.55	5.64	2.78	High	High	High	High	High	High	High	High	High
FALSE	High	Master Protein	Q7Z2K6	Endoplasmic reticulum metallopeptidase 1 OS=Homo sapiens OX=9606 GN=ERMP1 PE=1 SV=2	0	131.089	28	19	158	19	1	904	100.2	7.52	451.86	19	0	12.958	0.273	3.163	0.00139729	0.337537	0.357737	35.38	5.17	40.95	2.95798e+06	3.55921e+07	1.02058e+07	1.66	1.91	3.37	Peak Found	Peak Found	Peak Found	High	High	High	High	High	High
FALSE	High	Master Protein	P09601	Heme oxygenase 1 OS=Homo sapiens OX=9606 GN=HMOX1 PE=1 SV=1	0	35.272	35	7	44	7	1	288	32.8	8.25	99.05	7	0	12.767	0.618	7.406	0.00404344	0.910485	0.0192342	39.82	23.64	59.14	338681	1.34561e+07	1.36306e+06	7	3.26	2.41	Peak Found	Peak Found	Peak Found	High	High	High	Peak Found	Peak Found	Peak Found
FALSE	High	Master Protein	Q99715	Collagen alpha-1(XII) chain OS=Homo sapiens OX=9606 GN=COL12A1 PE=1 SV=2	0	206.945	22	49	118	49	1	3063	332.9	5.53	293.46	49	0	12.761	1.228	13.887	0.0018552	0.97329	0.000636328	62.11	56.37	88.87	4.59135e+06	7.32638e+07	4.17356e+06	6.3	3.48	2.14	Peak Found	Peak Found	Peak Found	High	High	High	Peak Found	Peak Found	Peak Found
FALSE	High	Master Protein	Q0ZGT2	Nexilin OS=Homo sapiens OX=9606 GN=NEXN PE=1 SV=1	0.001	6.785	5	3	3	3	1	675	80.6	5.33	3.5	3	0	12.684	1000	1000	0.00617121	9.29656e-17	1.04713e-16	19.36			24511	1.28663e+06		10.82	15.53		Peak Found	Peak Found	Not Found	Peak Found	High	High	Not Found	Not Found	Not Found
FALSE	High	Master Protein	P06703	Protein S100-A6 OS=Homo sapiens OX=9606 GN=S100A6 PE=1 SV=1	0	19.682	48	5	30	5	1	90	10.2	5.48	52.99	5	0	12.677	2.181	27.387	0.00191432	0.768935	5.86628e-06	8.24	17.89	57.05	5.03481e+06	9.28467e+07	2.51738e+06	3.1	49	30.1	High	High	Peak Found	High	High	High	High	Peak Found	High
FALSE	High	Master Protein	P05362	Intercellular adhesion molecule 1 OS=Homo sapiens OX=9606 GN=ICAM1 PE=1 SV=2	0	35.229	15	6	32	6	1	532	57.8	7.99	95.26	6	0	12.547	0.071	0.917	0.00487836	0.00320162	0.987469	32.09	0.17	22.31	977861	1.08752e+07	1.26119e+07	5.02	11.33	3.58	Peak Found	Peak Found	Peak Found	High	High	High	High	High	High
FALSE	High	Master Protein	Q9BYK8	3'-5' exoribonuclease HELZ2 OS=Homo sapiens OX=9606 GN=HELZ2 PE=1 SV=7	0	49.507	6	13	26	13	1	2896	322.1	8	62.88	13	0	12.543	0.079	0.842	0.00318056	0.00502936	0.97116	47.73	0.21	22.06	185418	3.69647e+06	6.41002e+06	2.65	1.83	3.06	Peak Found	Not Found	Peak Found	Peak Found	High	High	High	High	High
FALSE	High	Master Protein	P02461	Collagen alpha-1(III) chain OS=Homo sapiens OX=9606 GN=COL3A1 PE=1 SV=4	0	66.781	12	13	38	13	1	1466	138.5	6.61	109.08	13	0	12.524	1.158	25.349	0.00154894	0.974219	1.05077e-05	31.13	113.96	43.31	1.31636e+06	3.48791e+07	326422	2.81	17.31	5.82	High	High	High	High	High	High	Peak Found	Peak Found	Not Found
FALSE	High	Master Protein	P08779	Keratin, type I cytoskeletal 16 OS=Homo sapiens OX=9606 GN=KRT16 PE=1 SV=4	0	144.253	45	24	237	11	1	473	51.2	5.05	654.45	24	0	12.439	1.003	12.011	0.00154927	0.994085	0.00151842	39.74	42.93	38.3	2.94483e+06	3.94639e+07	2.86519e+06	4.42	6.41	1	High	Peak Found	High	High	High	High	Peak Found	Peak Found	Peak Found
FALSE	High	Master Protein	P43121	Cell surface glycoprotein MUC18 OS=Homo sapiens OX=9606 GN=MCAM PE=1 SV=2	0	45.223	20	9	25	9	1	646	71.6	5.76	71.65	9	0	12.418	1.162	11.131	0.00366022	0.979507	0.00233259	26.63	17.4	43.19	1.38966e+06	2.16558e+07	1.67551e+06	2.28	7.45	6.1	High	High	High	High	High	High	Peak Found	Peak Found	High
FALSE	High	Master Protein	Q8IVF2	Protein AHNAK2 OS=Homo sapiens OX=9606 GN=AHNAK2 PE=1 SV=2	0	107.16	16	25	58	25	1	5795	616.2	5.36	134.53	25	0	12.164	0.825	10.633	0.00188294	0.963166	0.00300899	108.04	97.58	83.35	1.1019e+06	3.93929e+07	3.19202e+06	2.04	7.47	7.08	Peak Found	Peak Found	Peak Found	High	High	High	Peak Found	Peak Found	Peak Found
FALSE	High	Master Protein	P00352	Aldehyde dehydrogenase 1A1 OS=Homo sapiens OX=9606 GN=ALDH1A1 PE=1 SV=2	0	79.258	42	16	67	15	1	501	54.8	6.73	171.68	16	0	12.07	1.531	9.602	0.00248532	0.917771	0.00524282	42.45	25.13	96.65	4.7833e+06	6.18525e+07	1.8109e+06	12.35	2.07	9.21	High	High	High	High	High	High	Peak Found	Peak Found	Peak Found	Met-loss+Acetyl [N-Term]
FALSE	High	Master Protein	P08648	Integrin alpha-5 OS=Homo sapiens OX=9606 GN=ITGA5 PE=1 SV=2	0	65.075	15	11	32	11	1	1049	114.5	5.77	96.68	11	0	11.868	2.979	44.474	0.00270783	0.541911	1.068e-07	40.22	121.62	103.94	3.54736e+06	4.59774e+07	818230	7.15	1.63	28.78	Peak Found	Peak Found	High	High	High	High	Peak Found	Peak Found	Peak Found
FALSE	High	Master Protein	P02538	Keratin, type II cytoskeletal 6A OS=Homo sapiens OX=9606 GN=KRT6A PE=1 SV=3	0	128.801	40	27	243	2	1	564	60	8	611.44	27	12	11.857	0.535	4.301	0.00271743	0.817303	0.158836	44.02	13.06	66.52	3.24193e+06	5.50898e+07	1.21374e+07	6.47	5.47	4.54	Peak Found	Peak Found	Peak Found	High	High	High	High	High	High
FALSE	High	Master Protein	Q5RI15	Cytochrome c oxidase assembly protein COX20, mitochondrial OS=Homo sapiens OX=9606 GN=COX20 PE=1 SV=2	0	11.006	21	2	8	2	1	118	13.3	8.76	18.26	2	0	11.58	0.052	0.613	0.00443634	0.00166163	0.87522	9.59	0.02	1.99	121840	1.49852e+06	2.35958e+06	7.57	4.26	3.46	Peak Found	Not Found	Not Found	High	Peak Found	Peak Found	High	Peak Found	High	Met-loss+Acetyl [N-Term]
FALSE	High	Master Protein	P26006	Integrin alpha-3 OS=Homo sapiens OX=9606 GN=ITGA3 PE=1 SV=5	0	83.788	18	13	109	13	1	1051	116.5	6.77	320.73	13	0	11.518	0.186	2.506	0.00275492	0.124397	0.56836	17.56	1.04	86.34	357767	3.98858e+07	1.51184e+07	10.39	0.87	5.54	Peak Found	Peak Found	Peak Found	High	High	High	High	High	High
FALSE	High	Master Protein	P60903	Protein S100-A10 OS=Homo sapiens OX=9606 GN=S100A10 PE=1 SV=2	0	13.984	18	2	42	2	1	97	11.2	7.37	118.79	2	0	11.507	0.172	2.012	0.00317358	0.099778	0.723621	8.56	0.28	28.32	3.62646e+06	4.3491e+07	1.85937e+07	4.55	16.76	6.49	High	High	High	High	High	High	High	High	High
FALSE	High	Master Protein	P29728	2'-5'-oligoadenylate synthase 2 OS=Homo sapiens OX=9606 GN=OAS2 PE=1 SV=3	0	62.366	22	11	74	11	1	719	82.4	8.25	185.96	11	0	11.096	0.099	1.319	0.00645327	0.0140367	0.938341	56.48	0.73	38.07	2.94323e+06	2.13772e+07	1.48394e+07	3.3	8.05	11.96	Peak Found	Peak Found	Peak Found	High	High	High	High	High	High
FALSE	High	Master Protein	O95571	Persulfide dioxygenase ETHE1, mitochondrial OS=Homo sapiens OX=9606 GN=ETHE1 PE=1 SV=2	0	27.24	16	3	28	3	1	254	27.9	6.83	96.65	3	0	10.974	0.233	2.581	0.00439342	0.227991	0.538227	18.3	0.52	25.15	783926	7.46332e+06	3.3212e+06	11.11	14.3	6.21	Peak Found	Peak Found	Peak Found	High	High	High	High	High	High
FALSE	High	Master Protein	Q15646	2'-5'-oligoadenylate synthase-like protein OS=Homo sapiens OX=9606 GN=OASL PE=1 SV=2	0	41.81	28	9	42	9	1	514	59.2	7.87	96.76	9	0	10.758	0.466	5.752	0.0112782	0.77415	0.0553739	48.47	6.63	30.5	926161	1.03685e+07	1.84787e+06	0.7	10.15	5.96	Peak Found	Peak Found	Peak Found	High	High	High	Peak Found	Peak Found	High
FALSE	High	Master Protein	P17931	Galectin-3 OS=Homo sapiens OX=9606 GN=LGALS3 PE=1 SV=5	0	62.927	31	7	93	7	1	250	26.1	8.56	292.8	7	0	10.68	0.392	4.218	0.00393621	0.609196	0.168962	52.68	14.39	93.85	3.65695e+06	3.77186e+07	6.73371e+06	1.55	4.87	10.94	Peak Found	Peak Found	Peak Found	High	High	High	High	High	High
FALSE	High	Master Protein	P23141	Liver carboxylesterase 1 OS=Homo sapiens OX=9606 GN=CES1 PE=1 SV=2	0	68.478	32	14	45	14	1	567	62.5	6.6	115.33	14	0	10.603	0.497	9.496	0.0047554	0.778657	0.00556665	33.09	14.04	95.66	4.60717e+06	5.41336e+07	3.4915e+06	3.74	1.48	7.08	High	High	High	High	High	High	Peak Found	Peak Found	Peak Found
FALSE	High	Master Protein	O60218	Aldo-keto reductase family 1 member B10 OS=Homo sapiens OX=9606 GN=AKR1B10 PE=1 SV=2	0	28.404	27	7	37	7	1	316	36	7.84	82.17	7	0	10.329	0.454	3.814	0.0101702	0.786272	0.228656	24.58	7.17	30.84	737978	1.43006e+07	1.48263e+06	3.66	0.25	24	Peak Found	Peak Found	Peak Found	High	High	High	Peak Found	High	Peak Found	Met-loss+Acetyl [N-Term]
FALSE	High	Master Protein	Q9BQE5	Apolipoprotein L2 OS=Homo sapiens OX=9606 GN=APOL2 PE=1 SV=2	0	38.331	30	8	30	8	1	337	37.1	6.74	70.31	8	0	10.274	0.116	0.78	0.00757807	0.0267833	0.953234	84.98	0.72	42.67	1.62474e+06	1.67786e+07	1.64792e+07	4.1	30.86	17.34	Peak Found	Peak Found	Peak Found	High	High	Peak Found	High	High	High
FALSE	High	Master Protein	P20591	Interferon-induced GTP-binding protein Mx1 OS=Homo sapiens OX=9606 GN=MX1 PE=1 SV=4	0	232.646	52	29	314	27	1	662	75.5	5.83	891.93	29	2	10.262	0.337	3.424	0.00560769	0.503085	0.296704	32.1	5.07	52.23	2.75536e+07	2.77483e+08	9.10462e+07	4.32	5.43	3.71	High	High	High	High	High	High	High	High	High
FALSE	High	Master Protein	P08123	Collagen alpha-2(I) chain OS=Homo sapiens OX=9606 GN=COL1A2 PE=1 SV=7	0	135.501	29	22	67	22	1	1366	129.2	8.95	214.7	22	0	10.135	0.869	12.42	0.00596599	0.97329	0.00124963	36.9	97.69	118.38	1.48925e+06	7.25955e+07	4.9589e+06	5.4	7.41	62.74	Peak Found	Peak Found	Peak Found	High	High	High	Peak Found	Peak Found	Peak Found
FALSE	High	Master Protein	P36551	Oxygen-dependent coproporphyrinogen-III oxidase, mitochondrial OS=Homo sapiens OX=9606 GN=CPOX PE=1 SV=3	0	77.91	29	11	102	11	1	454	50.1	8.25	318.06	11	0	10.064	0.861	8.163	0.00616359	0.972198	0.0120138	23.74	25.26	36.41	9.16344e+06	8.14698e+07	9.72411e+06	3.1	7.35	7.54	High	High	High	High	High	High	High	High	High
FALSE	High	Master Protein	Q9NZ08	Endoplasmic reticulum aminopeptidase 1 OS=Homo sapiens OX=9606 GN=ERAP1 PE=1 SV=3	0	145.333	35	27	177	27	1	941	107.2	6.46	461.77	27	0	9.746	0.131	1.189	0.00600048	0.0420764	0.95964	72.63	0.89	50.62	3.7907e+06	3.18423e+07	3.50888e+07	1.65	1.9	1.29	High	High	High	High	High	High	High	High	High
FALSE	High	Master Protein	Q9BWM7	Sideroflexin-3 OS=Homo sapiens OX=9606 GN=SFXN3 PE=1 SV=3	0	44.021	32	8	41	8	1	321	35.5	9.1	118.35	8	0	9.579	0.282	3.084	0.0136126	0.360452	0.38005	33.15	1.99	23.11	1.64223e+06	2.08768e+07	6.60857e+06	1.53	6.69	1.99	Peak Found	Peak Found	Peak Found	High	High	High	High	High	High
FALSE	High	Master Protein	O00469	Procollagen-lysine,2-oxoglutarate 5-dioxygenase 2 OS=Homo sapiens OX=9606 GN=PLOD2 PE=1 SV=2	0	102.872	29	18	83	18	1	737	84.6	6.71	206.38	18	0	9.396	0.514	4.183	0.00858504	0.794525	0.173124	41.75	5.66	52.22	7.90958e+06	7.83081e+07	2.79605e+07	2.52	12.19	2.19	High	High	High	High	High	High	High	High	High
FALSE	High	Master Protein	Q4G176	Malonate--CoA ligase ACSF3, mitochondrial OS=Homo sapiens OX=9606 GN=ACSF3 PE=1 SV=3	0.001	7.093	6	2	8	2	1	576	64.1	8.37	16.45	2	0	9.348	0.161	1.138	0.0297194	0.13602	0.957967	12.26	0.75	15.95	151838	133071	865561	8.44	22.23	11.49	Peak Found	Peak Found	Peak Found	Peak Found	Peak Found	Peak Found	Peak Found	High	Peak Found
FALSE	High	Master Protein	Q9Y6M5	Proton-coupled zinc antiporter SLC30A1 OS=Homo sapiens OX=9606 GN=SLC30A1 PE=1 SV=3	0	52.897	19	8	49	8	1	507	55.3	6.48	126.45	8	0	9.33	0.39	2.53	0.0131442	0.62193	0.55753	32.62	10.12	96.56	188713	9.58153e+06	3.18084e+06	8.29	7.08	7.43	Peak Found	Peak Found	Peak Found	High	High	High	High	High	High
FALSE	High	Master Protein	O15382	Branched-chain-amino-acid aminotransferase, mitochondrial OS=Homo sapiens OX=9606 GN=BCAT2 PE=1 SV=2	0	76.178	39	11	67	11	1	392	44.3	8.65	211.82	11	0	9.156	0.029	1.122	0.0138878	0.000118272	0.97116	48.16	0.03	72.5	13974.9	1.95076e+06	1.755e+06	74.06	2.61	7.24	Peak Found	Peak Found	Peak Found	Peak Found	Peak Found	Peak Found	Peak Found	High	Peak Found
FALSE	High	Master Protein	Q8IWA5	Choline transporter-like protein 2 OS=Homo sapiens OX=9606 GN=SLC44A2 PE=1 SV=3	0	30.234	10	6	33	5	1	706	80.1	8.57	72.91	6	0	9.129	0.167	1.373	0.00928291	0.108663	0.920483	41.59	1.2	37.48	304623	3.22021e+06	2.64409e+06	3.77	2.72	7.26	Peak Found	Peak Found	Peak Found	Peak Found	High	High	High	High	High	Met-loss+Acetyl [N-Term]
FALSE	High	Master Protein	Q13232	Nucleoside diphosphate kinase 3 OS=Homo sapiens OX=9606 GN=NME3 PE=1 SV=2	0	11.623	24	3	8	3	1	169	19	7.84	20.7	3	0	9.12	0.461	5.126	0.0160933	0.801897	0.0840306	10.02	2.29	23.76	125123	3.69815e+06	570602	10.31	2.56	3.8	Peak Found	Peak Found	Peak Found	High	High	High	Peak Found	Peak Found	Peak Found
FALSE	High	Master Protein	Q86SJ2	Amphoterin-induced protein 2 OS=Homo sapiens OX=9606 GN=AMIGO2 PE=1 SV=1	0	19.899	9	3	16	3	1	522	57.9	8.4	41.61	3	0	8.809	1.429	11.884	0.0166524	0.918736	0.00168313	24.67	25.36	44.56	117865	1.50906e+06	79451.7	11.98	15.73	4.5	Peak Found	Peak Found	Peak Found	High	High	High	Not Found	Not Found	Peak Found
FALSE	High	Master Protein	Q08380	Galectin-3-binding protein OS=Homo sapiens OX=9606 GN=LGALS3BP PE=1 SV=1	0	72.013	20	9	99	9	1	585	65.3	5.27	314.58	9	0	8.67	0.116	0.657	0.0138878	0.0260958	0.89847	65.29	0.55	17.65	2.23628e+06	1.73363e+07	2.52817e+07	1.07	4.87	2.25	High	High	High	High	High	High	High	High	High
FALSE	High	Master Protein	Q16610	Extracellular matrix protein 1 OS=Homo sapiens OX=9606 GN=ECM1 PE=1 SV=2	0.001	4.895	4	2	3	2	1	540	60.6	6.71	7.09	2	0	8.435	0.213	1.793	0.0381316	0.26159	0.778022	15.41	0.75	21.25	67554.9	1.20772e+06	317840	8.92	20.68	26.14	Peak Found	Peak Found	Not Found	Peak Found	High	High	Peak Found	Peak Found	Peak Found
FALSE	High	Master Protein	Q9H1C4	Protein unc-93 homolog B1 OS=Homo sapiens OX=9606 GN=UNC93B1 PE=1 SV=2	0	16.225	5	3	15	3	1	597	66.6	6.96	34	3	0	8.391	0.022	0.274	0.0155843	1.90196e-05	0.333843	15.84	0.01	5.42	6675.13	531632	1.277e+06	8.75	6.8	31.45	Not Found	Not Found	Peak Found	Peak Found	Peak Found	Peak Found	High	High	High
FALSE	High	Master Protein	Q6EMK4	Vasorin OS=Homo sapiens OX=9606 GN=VASN PE=1 SV=1	0	11.171	4	2	8	2	1	673	71.7	7.39	20.92	2	0	8.301	1000	1000	0.0070709	9.29656e-17	1.04713e-16	23.85			228387	2.06292e+06		18.61	13.47		Peak Found	Peak Found	Peak Found	High	High	High	Not Found	Not Found	Not Found
FALSE	High	Master Protein	Q9Y6N5	Sulfide:quinone oxidoreductase, mitochondrial OS=Homo sapiens OX=9606 GN=SQOR PE=1 SV=1	0	93.793	33	13	100	13	1	450	49.9	9.11	340.56	13	0	8.136	0.183	1.215	0.0205659	0.117666	0.956148	24.54	0.55	35.88	121160	3.15345e+07	2.67715e+07	23.39	2.45	1.99	Peak Found	Peak Found	Peak Found	High	High	High	High	High	High
FALSE	High	Master Protein	Q9Y2Q3	Glutathione S-transferase kappa 1 OS=Homo sapiens OX=9606 GN=GSTK1 PE=1 SV=3	0	77.352	50	8	96	8	1	226	25.5	8.41	358.27	8	0	8.118	0.106	1.14	0.0156513	0.0183359	0.97116	38.17	0.83	43.35	3.57578e+06	3.87105e+07	3.85648e+07	3.47	5.52	2.46	High	High	High	High	High	High	High	High	High
FALSE	High	Master Protein	Q9UIQ6	Leucyl-cystinyl aminopeptidase OS=Homo sapiens OX=9606 GN=LNPEP PE=1 SV=3	0	103.752	22	18	88	18	1	1025	117.3	5.73	222.2	18	0	8.079	0.496	3.393	0.0171922	0.777174	0.302366	49.52	12.02	44.2	5.59839e+06	2.91365e+07	9.7263e+06	0.61	4.83	7.96	High	High	High	High	High	High	High	High	High
FALSE	High	Master Protein	Q16363	Laminin subunit alpha-4 OS=Homo sapiens OX=9606 GN=LAMA4 PE=1 SV=4	0	18.909	4	6	13	6	1	1823	202.4	6.28	15.26	6	0	7.991	0.783	0.448	0.03014	0.947972	0.676751	53.81	6.01	5.17	8.46956e+06	6.0538e+06	1.07248e+07	4	6.21	21.43	Peak Found	Peak Found	Peak Found	High	High	High	Peak Found	Peak Found	Peak Found
FALSE	High	Master Protein	Q13443	Disintegrin and metalloproteinase domain-containing protein 9 OS=Homo sapiens OX=9606 GN=ADAM9 PE=1 SV=1	0	5.327	3	3	7	3	1	819	90.5	7.52	5.86	3	0	7.814	0.366	2.845	0.0101702	0.652024	0.3953	32.9	2.26	40.19	234843	2.04711e+06	1.02974e+06	2.31	37.33	6.88	Peak Found	Peak Found	Peak Found	High	High	High	Peak Found	Peak Found	Peak Found
FALSE	High	Master Protein	Q14764	Major vault protein OS=Homo sapiens OX=9606 GN=MVP PE=1 SV=4	0	146.016	48	27	143	27	1	893	99.3	5.48	375.14	27	0	7.786	0.291	5.413	0.0199907	0.383945	0.0702886	90.37	5.73	52.12	3.81123e+06	4.79949e+07	1.01155e+07	4.59	8.09	4.02	Peak Found	Peak Found	Peak Found	High	High	High	High	High	High	Met-loss+Acetyl [N-Term]
FALSE	High	Master Protein	Q14573	Inositol 1,4,5-trisphosphate receptor type 3 OS=Homo sapiens OX=9606 GN=ITPR3 PE=1 SV=2	0	98.609	10	24	87	21	1	2671	303.9	6.48	188.89	24	3	7.769	0.212	1.61	0.044285	0.178944	0.856043	85.49	3.57	33.42	2.0239e+06	9.38345e+06	7.76617e+06	4.67	3.84	35.06	Peak Found	Peak Found	Peak Found	High	High	High	High	High	High
FALSE	High	Master Protein	Q9BZQ8	Protein Niban 1 OS=Homo sapiens OX=9606 GN=NIBAN1 PE=1 SV=1	0	15.818	6	4	7	4	1	928	103.1	4.78	17.34	4	0	7.751	0.211	2.346	0.0469625	0.278212	0.619823	29.74	2.48	40.29	456692	4.43041e+06	1.19955e+06	3.31	6.24	15.11	Peak Found	Peak Found	Peak Found	High	High	High	Peak Found	Peak Found	Peak Found
FALSE	High	Master Protein	P68366	Tubulin alpha-4A chain OS=Homo sapiens OX=9606 GN=TUBA4A PE=1 SV=1	0	169.906	46	17	400	3	1	448	49.9	5.06	1122.07	17	1	7.712	0.074	0.573	0.0207886	0.00388568	0.839772	22.74	0.24	8.41	3.11732e+07	2.02315e+07	2.20945e+07	8.43	19.58	31.86	High	High	High	High	High	High	High	High	High
FALSE	High	Master Protein	Q9UKX5	Integrin alpha-11 OS=Homo sapiens OX=9606 GN=ITGA11 PE=1 SV=2	0	22.289	8	7	15	7	1	1188	133.4	6.7	30.85	7	0	7.375		8.385	0.0335628		0.0105684	3.07		51.51	118915	6.82227e+06	54805.5	1.24	4.67	3.03	Peak Found	Not Found	Peak Found	High	High	High	Peak Found	Not Found	Not Found
FALSE	High	Master Protein	P40261	Nicotinamide N-methyltransferase OS=Homo sapiens OX=9606 GN=NNMT PE=1 SV=1	0	16.141	14	3	8	3	1	264	29.6	5.74	23.35	3	0	7.298	1.876	20.629	0.0518093	0.832594	4.72802e-05	5.84	51	47.89	378461	1.05539e+07	544951	2.45	12.99	17.79	Peak Found	Peak Found	Peak Found	High	High	High	Peak Found	Peak Found	Peak Found
FALSE	High	Master Protein	Q6KB66	Keratin, type II cytoskeletal 80 OS=Homo sapiens OX=9606 GN=KRT80 PE=1 SV=2	0	23.18	13	5	25	4	1	452	50.5	5.67	73.39	5	0	7.265	0.228	1.836	0.0266101	0.24234	0.780783	32.27	1.61	25.42	243142	1.83049e+06	2.86958e+06	2.81	4.78	29.03	Peak Found	Peak Found	Peak Found	High	High	High	High	High	High
FALSE	High	Master Protein	Q6YHK3	CD109 antigen OS=Homo sapiens OX=9606 GN=CD109 PE=1 SV=2	0	89.287	16	17	63	17	1	1445	161.6	5.85	165.06	17	0	7.208	0.087	1.514	0.039926	0.00789813	0.882103	103.93	0.37	26.93	754114	1.54543e+07	1.08494e+07	7.01	7.8	2.74	Peak Found	Peak Found	Peak Found	High	High	High	High	High	High
FALSE	High	Master Protein	Q15758	Neutral amino acid transporter B(0) OS=Homo sapiens OX=9606 GN=SLC1A5 PE=1 SV=2	0	43.989	18	9	83	9	1	541	56.6	5.48	209.13	9	0	7.18	0.879	6.469	0.0274912	0.976547	0.0344879	18.4	13.11	26.86	1.34951e+07	8.96444e+07	1.54564e+07	4.45	1.72	5.07	High	High	High	High	High	High	High	High	High	Acetyl [K247(100)]
FALSE	High	Master Protein	Q09666	Neuroblast differentiation-associated protein AHNAK OS=Homo sapiens OX=9606 GN=AHNAK PE=1 SV=2	0	1242.19	62	203	1540	203	1	5890	628.7	6.15	4104.49	203	0	7.13	0.555	3.765	0.0283026	0.83607	0.236059	37.19	10.2	47.98	1.34398e+08	9.5359e+08	2.55213e+08	0.58	0.47	2.41	High	High	High	High	High	High	High	High	High
FALSE	High	Master Protein	P23469	Receptor-type tyrosine-protein phosphatase epsilon OS=Homo sapiens OX=9606 GN=PTPRE PE=1 SV=1	0.001	6.913	3	2	4	2	1	700	80.6	7.02	6.9	2	0	7.108	0.571	6.126	0.0285597	0.887222	0.0566241	13.67	8.21	30.65	24233.3	537005	103234	5.82	14.91	10.97	Not Found	Peak Found	Not Found	Peak Found	High	High	Peak Found	Peak Found	Peak Found
FALSE	High	Master Protein	P60033	CD81 antigen OS=Homo sapiens OX=9606 GN=CD81 PE=1 SV=1	0	17.373	12	2	19	2	1	236	25.8	5.29	71.66	2	0	7.105	0.093	0.672	0.0314358	0.0106915	0.910526	30.21	0.15	6.04	707016	2.96302e+06	4.97331e+06	27.57	6.63	10.58	High	High	Peak Found	High	High	High	Peak Found	High	High
FALSE	High	Master Protein	Q6P9B6	MTOR-associated protein MEAK7 OS=Homo sapiens OX=9606 GN=MEAK7 PE=1 SV=2	0.001	5.922	5	2	6	2	1	456	51	6.24	8.39	2	0	7.053	0.296	1.737	0.0797521	0.518035	0.793266	31.17	5.48	25.86	118074	884191	579889	8.69	15.49	14.22	Peak Found	Peak Found	Peak Found	High	High	High	High	High	High
FALSE	High	Master Protein	Q6PIU2	Neutral cholesterol ester hydrolase 1 OS=Homo sapiens OX=9606 GN=NCEH1 PE=1 SV=3	0	36.513	29	8	43	8	1	408	45.8	7.23	97.42	8	0	7.037	0.119	0.845	0.0365856	0.0289879	0.97116	27.44	0.37	12.73	983324	6.66677e+06	7.60931e+06	3.26	4.74	4.51	High	Peak Found	High	High	High	High	High	High	High
FALSE	High	Master Protein	P00966	Argininosuccinate synthase OS=Homo sapiens OX=9606 GN=ASS1 PE=1 SV=2	0	33.718	29	10	41	10	1	412	46.5	8.02	97.06	10	0	7.003	0.09	0.582	0.0372885	0.00929604	0.844541	47.85	0.4	20.13	1.11789e+06	9.15629e+06	1.78969e+07	2.94	7.84	4.28	Peak Found	Peak Found	Peak Found	High	High	High	High	High	High
FALSE	High	Master Protein	P07093	Glia-derived nexin OS=Homo sapiens OX=9606 GN=SERPINE2 PE=1 SV=1	0	11.468	8	2	10	2	1	398	44	9.29	21.55	2	0	6.95	1000	1000	0.0440908	9.29656e-17	1.04713e-16	4.17			111623	1.42603e+06		4.29	5.54		High	Peak Found	Peak Found	High	High	High	Not Found	Not Found	Not Found
FALSE	High	Master Protein	P05556	Integrin beta-1 OS=Homo sapiens OX=9606 GN=ITGB1 PE=1 SV=2	0	75.334	17	11	127	11	1	798	88.4	5.39	327.12	11	0	6.891	0.512	3.571	0.0325756	0.790507	0.267422	26.39	5.74	28.22	3.02662e+07	1.9519e+08	5.76342e+07	0.86	7.99	4.12	High	High	High	High	High	High	High	High	High
FALSE	High	Master Protein	O14735	CDP-diacylglycerol--inositol 3-phosphatidyltransferase OS=Homo sapiens OX=9606 GN=CDIPT PE=1 SV=1	0	10.111	11	2	7	2	1	213	23.5	8.03	16.98	2	0	6.859	0.271	1.725	0.0786602	0.451096	0.791788	17.21	2.68	37.85	123052	804630	467295	5.66	13.02	18.33	Peak Found	Peak Found	Peak Found	High	High	High	Peak Found	Peak Found	Peak Found
FALSE	High	Master Protein	P29590	Protein PML OS=Homo sapiens OX=9606 GN=PML PE=1 SV=3	0	104.573	34	22	106	22	1	882	97.5	6.21	288.54	22	0	6.816	0.134	0.687	0.0506438	0.0448731	0.914833	112.11	0.82	24.76	3.09827e+06	1.95881e+07	2.9891e+07	2.06	7.58	5.15	High	Peak Found	Peak Found	High	High	High	High	High	High
FALSE	High	Master Protein	Q9BTT6	Leucine-rich repeat-containing protein 1 OS=Homo sapiens OX=9606 GN=LRRC1 PE=1 SV=1	0	44.708	20	8	37	6	1	524	59.2	5.02	88.51	8	0	6.783	0.443	3.02	0.044285	0.786272	0.345305	91.39	13.81	64.01	157793	1.59074e+06	598542	6.89	12.97	9.76	Peak Found	Peak Found	Peak Found	Peak Found	High	Peak Found	Peak Found	Peak Found	Peak Found
FALSE	High	Master Protein	Q8WWI1	LIM domain only protein 7 OS=Homo sapiens OX=9606 GN=LMO7 PE=1 SV=3	0	78.714	18	19	50	19	1	1683	192.6	8.09	124.65	19	0	6.777	0.292	2.35	0.0285724	0.387216	0.619823	41.86	3.64	41.77	2.2106e+06	1.80334e+07	8.28788e+06	5.6	14.44	6.8	High	High	Peak Found	High	High	High	High	High	High
FALSE	High	Master Protein	P35052	Glypican-1 OS=Homo sapiens OX=9606 GN=GPC1 PE=1 SV=2	0	35.637	22	7	32	7	1	558	61.6	7.3	75.54	7	0	6.776	2.642	16.466	0.0564336	0.624376	0.000218517	27.96	34.07	27.08	1.46435e+06	1.08493e+07	379001	5.39	5.05	9.21	High	High	High	High	High	High	Not Found	Peak Found	Not Found
FALSE	High	Master Protein	P09525	Annexin A4 OS=Homo sapiens OX=9606 GN=ANXA4 PE=1 SV=4	0	57.145	43	13	74	12	1	319	35.9	6.13	189.78	13	0	6.688	0.569	3.894	0.0327454	0.854027	0.216063	32.2	9.54	34.63	2.41849e+06	1.74693e+07	4.44872e+06	3.04	3.7	3.09	High	High	High	High	High	High	High	High	High
FALSE	High	Master Protein	P37235	Hippocalcin-like protein 1 OS=Homo sapiens OX=9606 GN=HPCAL1 PE=1 SV=3	0	29.079	30	5	27	5	1	193	22.3	5.35	63.92	5	0	6.634	0.713	4.521	0.0583798	0.924049	0.135063	49.53	30.62	18.91	2.20304e+06	1.27322e+07	2.94802e+06	1.44	13.51	8.74	High	High	High	High	High	High	High	High	High
FALSE	High	Master Protein	Q16666	Gamma-interferon-inducible protein 16 OS=Homo sapiens OX=9606 GN=IFI16 PE=1 SV=3	0	46.861	20	12	62	12	1	785	88.2	9.28	135.28	12	0	6.619	0.296	1.994	0.043457	0.397744	0.731044	50.22	5.09	44.77	1.99312e+06	1.66774e+07	7.55742e+06	5.2	5.19	1.84	Peak Found	High	High	High	High	High	High	High	High
FALSE	High	Master Protein	Q9UBR2	Cathepsin Z OS=Homo sapiens OX=9606 GN=CTSZ PE=1 SV=1	0	13.041	11	3	6	3	1	303	33.8	7.11	17.85	3	0	6.601	0.048	0.287	0.0332256	0.000403196	0.313121	39.41	0.05	1.74	280858	2.71243e+06	1.73557e+07	13.28	30.61	10.77	Peak Found	Peak Found	Peak Found	Peak Found	High	Peak Found	High	High	High
FALSE	High	Master Protein	P40121	Macrophage-capping protein OS=Homo sapiens OX=9606 GN=CAPG PE=1 SV=2	0	41.357	30	8	65	8	1	348	38.5	6.19	163.83	8	0	6.594	0.2	1.091	0.0530739	0.150803	0.980684	33.76	1.34	85.76	3.11502e+06	2.05634e+07	1.92173e+07	4.67	8.52	16.47	High	High	High	High	High	High	High	High	High
FALSE	High	Master Protein	O95084	Serine protease 23 OS=Homo sapiens OX=9606 GN=PRSS23 PE=1 SV=1	0.001	6.609	5	2	6	2	1	383	43	9.42	11.7	2	0	6.529	1000	1000	0.0244615	9.29656e-17	1.04713e-16	16.53			314562	1.96112e+06		3.17	6.55		Peak Found	Peak Found	Peak Found	High	High	High	Not Found	Not Found	Not Found
FALSE	High	Master Protein	P21964	Catechol O-methyltransferase OS=Homo sapiens OX=9606 GN=COMT PE=1 SV=2	0	29.731	19	6	37	6	1	271	30	5.47	103.17	6	0	6.477	0.451	2.397	0.0567878	0.730469	0.6029	83.26	13.49	53.05	994221	6.73611e+06	2.44801e+06	3.76	10.67	20.37	High	High	High	High	High	High	High	High	High
FALSE	High	Master Protein	P08473	Neprilysin OS=Homo sapiens OX=9606 GN=MME PE=1 SV=2	0	120.449	35	22	89	22	1	750	85.5	5.73	225.27	22	0	6.421	5.829	17.823	0.0433515	0.117735	0.000129122	31.91	114.6	67.71	1.34365e+07	9.77415e+07	902873	1.67	1.74	5.15	High	High	High	High	High	High	Peak Found	Peak Found	Peak Found
FALSE	High	Master Protein	Q9BXK5	Bcl-2-like protein 13 OS=Homo sapiens OX=9606 GN=BCL2L13 PE=1 SV=1	0	27.299	25	7	39	7	1	485	52.7	4.44	101.71	7	0	6.421	0.207	1.377	0.0496392	0.166547	0.919819	54.6	1.18	64.61	618836	7.29366e+06	4.73356e+06	1.56	11.78	6.12	Peak Found	Peak Found	Peak Found	High	High	High	High	High	High	Met-loss+Acetyl [N-Term]
FALSE	High	Master Protein	P04216	Thy-1 membrane glycoprotein OS=Homo sapiens OX=9606 GN=THY1 PE=1 SV=2	0	22.055	16	3	17	3	1	161	17.9	8.73	56.31	3	0	6.42	5.697	48.536	0.0488542	0.123523	4.91387e-08	59.37	3.81	6.41	3.82328e+06	2.58193e+07	394581	1.97	13.27	1.7	High	High	High	High	High	High	Peak Found	Not Found	Not Found
FALSE	High	Master Protein	Q53TN4	Plasma membrane ascorbate-dependent reductase CYBRD1 OS=Homo sapiens OX=9606 GN=CYBRD1 PE=1 SV=1	0.001	7.439	8	2	2	2	1	286	31.6	8.76	4.25	2	0	6.401		1.448	0.0604371		0.882103	24.06		7.66	79112.1	1.73188e+06	833477	7.88	34.46	29.28	Peak Found	Peak Found	Not Found	Peak Found	High	Peak Found	High	Peak Found	Peak Found
FALSE	High	Master Protein	P07355	Annexin A2 OS=Homo sapiens OX=9606 GN=ANXA2 PE=1 SV=2	0	195.755	56	23	354	23	1	339	38.6	7.75	1208.32	23	0	6.359	0.345	2.175	0.0447223	0.520776	0.664303	38.72	4.14	75.88	1.33073e+08	7.82608e+08	4.07646e+08	0.57	1.56	7.12	High	High	High	High	High	High	High	High	High
FALSE	High	Master Protein	Q9Y6K5	2'-5'-oligoadenylate synthase 3 OS=Homo sapiens OX=9606 GN=OAS3 PE=1 SV=3	0	61.226	18	15	108	15	1	1087	121.1	8.4	247.92	15	0	6.286	0.206	1.705	0.0635469	0.163818	0.827705	55.78	1.38	50.73	2.97233e+06	2.27324e+07	1.73629e+07	2.13	12.65	0.24	High	High	High	High	High	High	High	High	High
FALSE	High	Master Protein	P50416	Carnitine O-palmitoyltransferase 1, liver isoform OS=Homo sapiens OX=9606 GN=CPT1A PE=1 SV=2	0	86.336	24	16	79	16	1	773	88.3	8.65	202.73	16	0	6.22	0.881	4.582	0.0489483	0.9771	0.128997	81.69	46.23	84.18	2.55752e+06	1.40387e+07	3.1594e+06	1.44	8.57	7.42	Peak Found	Peak Found	High	High	High	High	Peak Found	Peak Found	Peak Found
FALSE	High	Master Protein	Q6P996	Pyridoxal-dependent decarboxylase domain-containing protein 1 OS=Homo sapiens OX=9606 GN=PDXDC1 PE=1 SV=2	0	9.562	8	4	6	4	1	788	86.7	5.38	8.71	4	0	6.207	0.793	2.111	0.0175456	0.97329	0.640401	63.18	8.27	30.52	199686	2.34628e+06	592383	13.51	2.5	4.4	Peak Found	Peak Found	Peak Found	Peak Found	High	High	Not Found	Not Found	Peak Found
FALSE	High	Master Protein	O15460	Prolyl 4-hydroxylase subunit alpha-2 OS=Homo sapiens OX=9606 GN=P4HA2 PE=1 SV=1	0	84.094	29	12	50	12	1	535	60.9	5.71	165.68	12	0	6.156	0.546	3.243	0.0564241	0.832594	0.336338	39.24	6.97	51.52	4.58013e+06	3.00721e+07	1.06044e+07	4.36	4.15	8.08	High	Peak Found	High	High	High	High	High	High	High
FALSE	High	Master Protein	P37840	Alpha-synuclein OS=Homo sapiens OX=9606 GN=SNCA PE=1 SV=1	0	35.348	43	5	28	5	1	140	14.5	4.7	91.49	5	0	6.154	1.296	5.081	0.0674902	0.947182	0.0889814	74.21	48.17	234.31	816926	6.19153e+06	289632	12.18	7.7	12.77	Peak Found	Peak Found	Peak Found	High	High	High	Peak Found	Peak Found	Peak Found
FALSE	High	Master Protein	Q6UW63	Protein O-glucosyltransferase 2 OS=Homo sapiens OX=9606 GN=POGLUT2 PE=1 SV=1	0	14.728	11	4	9	4	1	502	58	7.71	19.12	4	0	6.102	8.592		0.0723817	0.0436705		304.02	6.05		841727	753505	51515.4	3.53	21.46	7.74	High	High	High	High	High	High	Not Found	Peak Found	Not Found
FALSE	High	Master Protein	P54802	Alpha-N-acetylglucosaminidase OS=Homo sapiens OX=9606 GN=NAGLU PE=1 SV=2	0	18.11	6	3	16	3	1	743	82.2	6.65	37.82	3	0	6.057	0.465	2.941	0.115275	0.795277	0.438623	17.66	5.93	27.62	41988.7	328370	97691	21.42	20.06	17.54	Peak Found	Peak Found	Peak Found	Peak Found	Peak Found	High	Peak Found	Peak Found	Peak Found
FALSE	High	Master Protein	P07996	Thrombospondin-1 OS=Homo sapiens OX=9606 GN=THBS1 PE=1 SV=2	0	78.391	17	14	73	14	1	1170	129.3	4.94	202.92	14	0	6.014	0.883	5.9	0.0750895	0.990754	0.0501256	41.46	25.5	61.11	804693	6.45531e+06	761952	4.38	8.68	7.6	Peak Found	Peak Found	Peak Found	High	High	High	Peak Found	Peak Found	Peak Found
FALSE	High	Master Protein	P04083	Annexin A1 OS=Homo sapiens OX=9606 GN=ANXA1 PE=1 SV=2	0	155.232	59	19	241	19	1	346	38.7	7.02	800.09	19	0	5.962	0.31	1.742	0.056762	0.432003	0.812219	40.93	3.7	59.84	4.21571e+07	2.36563e+08	1.35699e+08	1.46	6.03	1.55	High	High	High	High	High	High	High	High	High	Met-loss+Acetyl [N-Term]
FALSE	High	Master Protein	P52630	Signal transducer and activator of transcription 2 OS=Homo sapiens OX=9606 GN=STAT2 PE=1 SV=1	0	17.857	7	4	11	4	1	851	97.9	5.49	23.96	4	0	5.923	1.128	4.884	0.0819149	0.977525	0.0942379	92.61	18.94	88.21	237530	1.54696e+06	396798	2.75	21.87	4.42	Peak Found	Peak Found	Peak Found	High	High	High	Peak Found	Peak Found	Peak Found
FALSE	High	Master Protein	Q9Y3Z3	Deoxynucleoside triphosphate triphosphohydrolase SAMHD1 OS=Homo sapiens OX=9606 GN=SAMHD1 PE=1 SV=2	0	98.659	36	19	130	19	1	626	72.2	7.14	305.29	19	0	5.894	0.335	1.961	0.0592115	0.498799	0.743185	17.35	2.52	27.99	6.64831e+06	4.31533e+07	2.27299e+07	1	8.62	2.93	High	High	High	High	High	High	High	High	High
FALSE	High	Master Protein	P17655	Calpain-2 catalytic subunit OS=Homo sapiens OX=9606 GN=CAPN2 PE=1 SV=6	0	37.42	15	10	31	10	1	700	79.9	4.98	63.66	10	0	5.889	0.556	2.93	0.080303	0.843483	0.421439	67.21	29.26	62.91	1.01381e+06	8.20027e+06	2.57806e+06	7.02	5.21	1.01	High	High	High	High	High	High	High	High	High
FALSE	High	Master Protein	P15121	Aldo-keto reductase family 1 member B1 OS=Homo sapiens OX=9606 GN=AKR1B1 PE=1 SV=3	0	54.85	47	12	104	11	1	316	35.8	6.98	254.65	12	1	5.855	0.533	3.036	0.0606599	0.815721	0.393265	26.7	5.41	37.6	1.1984e+07	6.06859e+07	2.54462e+07	2.07	12.58	3.69	High	High	High	High	High	High	High	High	High	Acetyl [K12(100)]
FALSE	High	Master Protein	P04179	Superoxide dismutase [Mn], mitochondrial OS=Homo sapiens OX=9606 GN=SOD2 PE=1 SV=3	0	86.852	64	11	135	11	1	222	24.7	8.25	322.46	11	0	5.853	0.383	2.012	0.0606599	0.591983	0.723621	49.91	9.81	52.13	1.27994e+07	7.64978e+07	2.94591e+07	1.96	9.91	4.7	High	High	High	High	High	High	High	High	High
FALSE	High	Master Protein	P31431	Syndecan-4 OS=Homo sapiens OX=9606 GN=SDC4 PE=1 SV=2	0	11.336	19	3	17	3	1	198	21.6	4.5	41.79	3	0	5.837	0.326	1.912	0.126787	0.557417	0.761313	28.57	3.96	77.65	579398	3.83109e+06	1.76696e+06	6.05	16.08	3.45	Peak Found	Peak Found	Peak Found	High	High	High	High	High	High
FALSE	High	Master Protein	O14975	Long-chain fatty acid transport protein 2 OS=Homo sapiens OX=9606 GN=SLC27A2 PE=1 SV=2	0	58.503	24	11	75	11	1	620	70.3	8.51	193.31	11	0	5.824	0.618	6.521	0.0812315	0.884638	0.0333257	135.72	47.31	59.9	5.77167e+06	1.80254e+07	4.39677e+06	3.82	6.62	5.3	Peak Found	Peak Found	Peak Found	High	High	High	Peak Found	Peak Found	High
FALSE	High	Master Protein	Q00587	Cdc42 effector protein 1 OS=Homo sapiens OX=9606 GN=CDC42EP1 PE=1 SV=1	0.001	7.047	8	2	9	2	1	391	40.3	7.15	9.62	2	0	5.79	0.188	1.284	0.145729	0.205153	0.929572	3.41	0.37	28.95	112881	1.15673e+06	840759	5.37	6.32	16.1	Not Found	Not Found	Peak Found	High	High	High	High	High	High
FALSE	High	Master Protein	O14879	Interferon-induced protein with tetratricopeptide repeats 3 OS=Homo sapiens OX=9606 GN=IFIT3 PE=1 SV=1	0	85.407	37	11	81	10	1	490	56	5.2	213.03	11	0	5.775	0.485	2.87	0.06899	0.766347	0.43998	41.8	8.1	58.21	4.35703e+06	2.77405e+07	1.22302e+07	1.1	12.98	9.31	High	High	High	High	High	High	High	High	High
FALSE	High	Master Protein	Q9P109	Beta-1,3-galactosyl-O-glycosyl-glycoprotein beta-1,6-N-acetylglucosaminyltransferase 4 OS=Homo sapiens OX=9606 GN=GCNT4 PE=2 SV=1	0.004	3.486	9	2	2	2	1	453	53	8.25	4.13	2	0	5.754	1.011	6.764	0.0791702	0.991771	0.0286294	13.75	8.25	32.59	902214	5.19113e+06	892432	3.96	15.95	42.18	Peak Found	Peak Found	High	Peak Found	Peak Found	Peak Found	Peak Found	High	Peak Found
FALSE	High	Master Protein	Q8IXQ6	Protein mono-ADP-ribosyltransferase PARP9 OS=Homo sapiens OX=9606 GN=PARP9 PE=1 SV=2	0	26.536	7	5	17	5	1	854	96.3	7.91	35.72	5	0	5.744	0.186	1.099	0.0894063	0.199669	0.969545	10.84	0.24	35.74	405179	1.08776e+06	1.04119e+06	2.05	9.92	33.82	Peak Found	Peak Found	Peak Found	Peak Found	High	High	High	High	High
FALSE	High	Master Protein	P48960	Adhesion G protein-coupled receptor E5 OS=Homo sapiens OX=9606 GN=ADGRE5 PE=1 SV=4	0	13.482	4	2	7	2	1	835	91.8	6.87	14.52	2	0	5.736	0.432	2.742	0.0800969	0.773178	0.436703	11.67	8.28	50.48	210609	1.52714e+06	531558	15.41	3.7	37.61	Peak Found	Peak Found	Peak Found	High	High	High	Peak Found	Peak Found	High
FALSE	High	Master Protein	Q01650	Large neutral amino acids transporter small subunit 1 OS=Homo sapiens OX=9606 GN=SLC7A5 PE=1 SV=2	0	36.503	14	7	50	6	1	507	55	7.72	137.41	7	1	5.685	0.104	0.529	0.0678377	0.0171467	0.790225	19.53	0.31	21.11	6.66607e+06	3.81626e+07	6.32486e+07	3.13	28.38	10.65	High	High	High	High	High	High	High	High	High
FALSE	High	Master Protein	O95479	GDH/6PGL endoplasmic bifunctional protein OS=Homo sapiens OX=9606 GN=H6PD PE=1 SV=2	0	16.36	6	4	11	4	1	791	88.8	7.3	23.31	4	0	5.653	0.425	3.845	0.0233265	0.76152	0.179449	7.6	2.83	64.29	138105	2.38526e+06	406251	2.57	3.6	8.05	Peak Found	Not Found	Not Found	High	High	High	Peak Found	Peak Found	Peak Found
FALSE	High	Master Protein	P09913	Interferon-induced protein with tetratricopeptide repeats 2 OS=Homo sapiens OX=9606 GN=IFIT2 PE=1 SV=1	0	31.594	16	5	16	5	1	472	54.6	6.76	34.77	5	0	5.636	0.646	5.547	0.130254	0.909373	0.063995	55.24	11.28	35.02	1.29114e+06	3.69266e+06	1.34371e+06	7.96	7.87	13.44	Peak Found	Peak Found	Peak Found	High	High	High	Peak Found	Peak Found	Peak Found
FALSE	High	Master Protein	P08651	Nuclear factor 1 C-type OS=Homo sapiens OX=9606 GN=NFIC PE=1 SV=2	0.001	8.24	10	3	7	3	1	508	55.6	8.38	10.18	3	0	5.619	0.522	3.202	0.0340398	0.865164	0.302366	14.65	11.69	61.43	438235	2.37815e+06	1.08545e+06	6.49	10.66	8.83	Peak Found	Peak Found	Peak Found	High	High	High	Peak Found	Peak Found	Peak Found
FALSE	High	Master Protein	P24593	Insulin-like growth factor-binding protein 5 OS=Homo sapiens OX=9606 GN=IGFBP5 PE=1 SV=1	0.001	7.212	8	2	3	2	1	272	30.6	8.21	9	2	0	5.6	0.334	1.884	0.0918456	0.582641	0.751482	27.93	1.97	23.48	239373	1.30262e+06	151322	6.77	34.45	12.29	Peak Found	Peak Found	Peak Found	Peak Found	High	High	Not Found	Not Found	Peak Found
FALSE	High	Master Protein	P15291	Beta-1,4-galactosyltransferase 1 OS=Homo sapiens OX=9606 GN=B4GALT1 PE=1 SV=5	0	28.155	15	4	30	4	1	398	43.9	8.65	58.25	4	0	5.541	0.185	0.942	0.0481949	0.1569	0.994106	57.89	1.57	20.81	452732	1.8361e+06	2.31453e+06	7.66	10.79	4.97	Peak Found	High	Peak Found	High	High	High	High	High	High
FALSE	High	Master Protein	Q13425	Beta-2-syntrophin OS=Homo sapiens OX=9606 GN=SNTB2 PE=1 SV=1	0	15.924	8	4	18	4	1	540	57.9	8.82	38.84	4	0	5.508	0.699	3.437	0.163157	0.94018	0.294339	27.63	14.45	41.74	675227	3.70095e+06	1.08908e+06	7.92	3.84	4.08	High	High	Peak Found	High	High	High	High	High	High
FALSE	High	Master Protein	P09914	Interferon-induced protein with tetratricopeptide repeats 1 OS=Homo sapiens OX=9606 GN=IFIT1 PE=1 SV=2	0	94.06	33	12	88	12	1	478	55.3	7.2	283.59	12	0	5.499	0.501	2.44	0.0624316	0.783909	0.590507	56.92	11.53	59.1	7.49358e+06	3.39091e+07	1.55895e+07	1.76	2.76	1.48	High	High	High	High	High	High	High	High	High
FALSE	High	Master Protein	P51159	Ras-related protein Rab-27A OS=Homo sapiens OX=9606 GN=RAB27A PE=1 SV=3	0	11.963	18	4	13	2	1	221	24.9	5.22	28.99	4	2	5.352	0.212	1.674	0.0831898	0.263358	0.80483	57.22	0.78	57.13	258399	1.76222e+06	1.02449e+06	7.54	12.42	9.77	Peak Found	Peak Found	Peak Found	High	High	High	High	Peak Found	High	Met-loss+Acetyl [N-Term]
FALSE	High	Master Protein	Q14627	Interleukin-13 receptor subunit alpha-2 OS=Homo sapiens OX=9606 GN=IL13RA2 PE=1 SV=1	0.001	6.574	8	2	5	2	1	380	44.1	4.97	7.97	2	0	5.348	1000	1000	0.108865	9.29656e-17	1.04713e-16	16.31			213423	1.44806e+06		7.02	17.35		Peak Found	Peak Found	Peak Found	High	High	High	Not Found	Not Found	Not Found
FALSE	High	Master Protein	Q96TA1	Protein Niban 2 OS=Homo sapiens OX=9606 GN=NIBAN2 PE=1 SV=3	0	63.187	34	16	97	16	1	746	84.1	6.19	173.48	16	0	5.315	0.353	2.038	0.0786602	0.537224	0.717658	28.13	5.15	46.81	2.94949e+06	1.69724e+07	8.84968e+06	2.85	7.02	13.27	High	High	High	High	High	High	High	High	High
FALSE	High	Master Protein	P0C0L4	Complement C4-A OS=Homo sapiens OX=9606 GN=C4A PE=1 SV=2	0	11.925	2	3	4	3	1	1744	192.7	7.08	9.75	3	0	5.28	0.682	4.12	0.141527	0.934585	0.18476	12.85	17.39	48.44	38483.3	1.28643e+06	56387.1	6.83	9.81	35.37	Peak Found	Peak Found	Peak Found	Peak Found	High	High	Peak Found	Not Found	Peak Found
FALSE	High	Master Protein	Q6UW68	Transmembrane protein 205 OS=Homo sapiens OX=9606 GN=TMEM205 PE=1 SV=1	0	18.48	16	2	33	2	1	189	21.2	8.62	97.61	2	0	5.278	0.109	0.589	0.134853	0.0209216	0.851634	15.34	0.28	7.12	2.23503e+06	1.22169e+07	2.11182e+07	1.63	4.94	5.05	High	High	High	High	High	High	High	High	High
FALSE	High	Master Protein	Q9UHB6	LIM domain and actin-binding protein 1 OS=Homo sapiens OX=9606 GN=LIMA1 PE=1 SV=1	0	144.328	43	27	183	27	1	759	85.2	6.84	446.03	27	0	5.248	0.374	1.46	0.0894063	0.57478	0.89847	51.35	7.02	56.7	8.4487e+06	4.65458e+07	2.52092e+07	1.85	9.22	4.44	High	High	Peak Found	High	High	High	High	High	High
FALSE	High	Master Protein	Q01995	Transgelin OS=Homo sapiens OX=9606 GN=TAGLN PE=1 SV=4	0	49.188	52	11	70	11	1	201	22.6	8.84	182.09	11	0	5.218	1.79	8.959	0.0911821	0.875426	0.00755104	27.85	36.06	47.44	1.88077e+07	1.08518e+08	1.11546e+07	4.06	15.02	7.17	High	High	High	High	High	High	High	High	High
FALSE	High	Master Protein	O00592	Podocalyxin OS=Homo sapiens OX=9606 GN=PODXL PE=1 SV=2	0	26.037	12	6	26	6	1	558	58.6	5.49	52.85	6	0	5.203	0.212	1.389	0.12505	0.177927	0.915259	34.54	1.3	53.81	2.79498e+06	7.69407e+06	1.2405e+07	2.41	21.86	4.98	Peak Found	Peak Found	Peak Found	Peak Found	High	High	High	High	High
FALSE	High	Master Protein	Q6UVK1	Chondroitin sulfate proteoglycan 4 OS=Homo sapiens OX=9606 GN=CSPG4 PE=1 SV=2	0	65.838	10	16	28	16	1	2322	250.4	5.47	66.36	16	0	5.202	1.123	5.155	0.131162	0.985332	0.0841831	35.58	6.56	31.02	1.6669e+06	1.07062e+07	638981	1.09	2.01	15.13	Peak Found	High	Peak Found	High	High	High	Peak Found	Peak Found	Peak Found
FALSE	High	Master Protein	Q53G44	Interferon-induced protein 44-like OS=Homo sapiens OX=9606 GN=IFI44L PE=1 SV=3	0	16.621	13	4	15	4	1	452	51.3	6.79	30.49	4	0	5.17	0.493	2.411	0.0886962	0.833341	0.574971	42.14	8.64	33.11	486016	2.53853e+06	1.08125e+06	4.47	14.16	7.93	Peak Found	Peak Found	Peak Found	High	High	High	High	Peak Found	High
FALSE	High	Master Protein	P05109	Protein S100-A8 OS=Homo sapiens OX=9606 GN=S100A8 PE=1 SV=1	0	11.765	20	2	11	2	1	93	10.8	7.03	24.14	2	0	5.162	0.133	0.747	0.0939397	0.0806372	0.95964	94.19	2.49	13.61	99145.4	475667	611988	17.67	5.42	16.09	Peak Found	Peak Found	Peak Found	Peak Found	Peak Found	High	Peak Found	Peak Found	Peak Found
FALSE	High	Master Protein	Q8IWE2	Protein NOXP20 OS=Homo sapiens OX=9606 GN=FAM114A1 PE=1 SV=2	0	18.534	12	4	14	4	1	563	60.7	4.68	31.66	4	0	5.155	1.326	5.053	0.177315	0.942056	0.0887547	46.09	29.16	36.85	709414	3.52415e+06	761309	6.91	0.43	17.93	High	High	High	High	High	High	High	High	High
FALSE	High	Master Protein	P78357	Contactin-associated protein 1 OS=Homo sapiens OX=9606 GN=CNTNAP1 PE=1 SV=1	0.001	6.832	2	2	3	2	1	1384	156.2	7.05	7.44	2	0	5.131	0.452	1.986	0.202237	0.786272	0.705362	35.98	4.36	20.69	104839	983796	225050	18.58	8.81	9.97	Not Found	Peak Found	Peak Found	High	High	High	Peak Found	Not Found	Not Found
FALSE	High	Master Protein	O00194	Ras-related protein Rab-27B OS=Homo sapiens OX=9606 GN=RAB27B PE=1 SV=4	0	13.427	19	4	20	2	1	218	24.6	5.52	45.55	4	0	5.13	0.095	0.486	0.240772	0.0226623	0.811365	22.25	0.25	5.59	23861.3	122402	251691	17.55	8.73	31.17	Peak Found	Peak Found	Peak Found	Peak Found	Peak Found	Peak Found	High	High	High
FALSE	High	Master Protein	Q15035	Translocating chain-associated membrane protein 2 OS=Homo sapiens OX=9606 GN=TRAM2 PE=1 SV=1	0	14.45	12	4	8	4	1	370	43.3	9.22	18.7	4	0	5.128	1.26	6.463	0.152839	0.950302	0.0321778	5.47	22.87	22.87	173678	4.01775e+06	137817	4.3	4.47	31.49	Not Found	Not Found	Peak Found	High	High	High	Not Found	Peak Found	Peak Found
FALSE	High	Master Protein	P09486	SPARC OS=Homo sapiens OX=9606 GN=SPARC PE=1 SV=1	0	17.969	11	4	18	4	1	303	34.6	4.84	51.05	4	0	5.1	1.64	7.606	0.100638	0.892824	0.0169657	34.65	27.43	20.74	5.17159e+06	2.32022e+07	2.74914e+06	2.26	11.15	13.61	High	High	High	High	High	High	Peak Found	Peak Found	High
FALSE	High	Master Protein	Q14699	Raftlin OS=Homo sapiens OX=9606 GN=RFTN1 PE=1 SV=4	0	9.445	7	3	6	3	1	578	63.1	5.67	12.1	3	0	5.053	0.382	3.017	0.0713707	0.6855	0.346262	93.87	4.95	36.45	220687	2.4645e+06	769105	13.81	13.04	16.38	Peak Found	Peak Found	Peak Found	High	High	High	Peak Found	Peak Found	High
FALSE	High	Master Protein	P12429	Annexin A3 OS=Homo sapiens OX=9606 GN=ANXA3 PE=1 SV=3	0	49.286	36	10	55	10	1	323	36.4	5.92	147.46	10	0	4.989	0.118	0.485	0.151733	0.0276486	0.73565	8.58	0.18	5.7	441378	1.3462e+07	2.76167e+07	5.45	7.77	4.13	Peak Found	Peak Found	Peak Found	High	High	High	High	High	High	Met-loss+Acetyl [N-Term]
FALSE	High	Master Protein	Q8NE86	Calcium uniporter protein, mitochondrial OS=Homo sapiens OX=9606 GN=MCU PE=1 SV=1	0	36.641	23	6	42	6	1	351	39.8	8.65	123.97	6	0	4.978	0.48	2.323	0.126787	0.760873	0.619823	42.93	10.21	35.88	1.73246e+06	6.77294e+06	3.4426e+06	5	19.45	17.83	Peak Found	Peak Found	Peak Found	High	High	High	High	High	High
FALSE	High	Master Protein	P39060	Collagen alpha-1(XVIII) chain OS=Homo sapiens OX=9606 GN=COL18A1 PE=1 SV=5	0	45.525	10	9	26	9	1	1754	178.1	6.01	71.38	9	0	4.957	1.867	7.517	0.161081	0.835245	0.0178799	37.3	71.19	72.41	1.85697e+06	1.00683e+07	941327	2.51	3.43	7.61	High	High	High	High	High	High	Peak Found	Peak Found	Peak Found
FALSE	High	Master Protein	O14657	Torsin-1B OS=Homo sapiens OX=9606 GN=TOR1B PE=1 SV=2	0	11.645	10	3	7	3	1	336	38	8.54	14.44	3	0	4.946	0.715	3.488	0.130254	0.948681	0.238359	21.44	16.99	25.76	187715	1.77109e+06	580427	22.48	16.34	11.75	Peak Found	Peak Found	Peak Found	High	High	High	Peak Found	Peak Found	Peak Found
FALSE	High	Master Protein	P46940	Ras GTPase-activating-like protein IQGAP1 OS=Homo sapiens OX=9606 GN=IQGAP1 PE=1 SV=1	0	407.634	47	63	519	61	1	1657	189.1	6.48	1545.17	63	2	4.945	0.288	1.405	0.109379	0.376826	0.914496	33.71	4.25	40.54	1.86076e+07	9.61325e+07	7.13531e+07	0.54	6.57	2.96	High	High	High	High	High	High	High	High	High	Met-loss+Acetyl [N-Term]
FALSE	High	Master Protein	P69905	Hemoglobin subunit alpha OS=Homo sapiens OX=9606 GN=HBA1 PE=1 SV=2	0	34.585	43	6	53	6	1	142	15.2	8.68	129.07	6	0	4.909	1.083	4.375	0.111672	0.991771	0.15048	21.98	70.63	77.64	8.55252e+06	4.2741e+07	9.70076e+06	4.45	6.93	6.15	High	High	High	High	High	High	High	Peak Found	High
FALSE	High	Master Protein	Q96B97	SH3 domain-containing kinase-binding protein 1 OS=Homo sapiens OX=9606 GN=SH3KBP1 PE=1 SV=2	0.001	7.799	6	3	5	3	1	665	73.1	6.62	7.1	3	0	4.907	0.359	1.923	0.111353	0.648587	0.71781	67.83	6.27	27.81	307396	1.77177e+06	600927	36.77	2.27	12.27	Peak Found	Peak Found	Peak Found	High	High	High	Peak Found	High	High
FALSE	High	Master Protein	Q6NUM9	All-trans-retinol 13,14-reductase OS=Homo sapiens OX=9606 GN=RETSAT PE=1 SV=2	0	17.475	8	3	24	3	1	610	66.8	8.28	40.73	3	0	4.863	0.367	1.603	0.151733	0.657894	0.832575	26.63	4.85	39.11	190888	1.37212e+06	934801	8.9	15.21	10.03	Peak Found	Peak Found	Peak Found	High	High	High	High	High	High
FALSE	High	Master Protein	P19256	Lymphocyte function-associated antigen 3 OS=Homo sapiens OX=9606 GN=CD58 PE=1 SV=1	0.001	7.05	5	2	4	2	1	250	28.1	6.76	11.89	2	0	4.859	0.203	1.39	0.0748871	0.24829	0.912266	16.24	0.3	41.99	308353	1.99377e+06	1.80275e+06	4.03	19.14	5.05	Not Found	Peak Found	Not Found	Peak Found	High	High	High	Peak Found	Peak Found
FALSE	High	Master Protein	Q9Y639	Neuroplastin OS=Homo sapiens OX=9606 GN=NPTN PE=1 SV=2	0	17.184	13	5	15	5	1	398	44.4	7.99	36.67	5	0	4.85	1.421	6.857	0.166829	0.930822	0.0271065	9.69	9.54	10.27	2.03602e+06	1.11103e+07	1.29328e+06	2.67	9.44	6.46	Peak Found	Peak Found	Peak Found	High	High	High	Peak Found	Peak Found	Peak Found
FALSE	High	Master Protein	O14933	Ubiquitin/ISG15-conjugating enzyme E2 L6 OS=Homo sapiens OX=9606 GN=UBE2L6 PE=1 SV=4	0	16.486	32	3	24	3	1	153	17.8	7.88	61.29	3	0	4.811	0.243	1.11	0.0943896	0.316759	0.976164	30.64	2.04	36.54	485930	2.39496e+06	2.13317e+06	6.87	5.77	24.59	High	High	High	High	High	High	High	High	High
FALSE	High	Master Protein	P22223	Cadherin-3 OS=Homo sapiens OX=9606 GN=CDH3 PE=1 SV=2	0	29.515	16	8	25	8	1	829	91.4	4.75	64.44	8	0	4.807	0.051	0.123	0.148488	0.000563737	0.0148119	25.32	0.16	0.43	136701	337163	6.56608e+06	5.31	13.67	1.85	Peak Found	Peak Found	Peak Found	Peak Found	Peak Found	Peak Found	High	High	High
FALSE	High	Master Protein	Q96S97	Myeloid-associated differentiation marker OS=Homo sapiens OX=9606 GN=MYADM PE=1 SV=2	0	12.67	10	2	9	2	1	322	35.3	8.15	34.48	2	0	4.705	0.549	2.582	0.147753	0.832594	0.538227	112.42	1.53	111.34	1.52577e+06	6.8124e+06	2.71415e+06	3.73	3.55	7.5	High	Peak Found	High	High	High	High	High	High	High
FALSE	High	Master Protein	P43007	Neutral amino acid transporter A OS=Homo sapiens OX=9606 GN=SLC1A4 PE=1 SV=1	0	21.518	17	5	14	5	1	532	55.7	6.25	41.89	5	0	4.636	0.594	6.276	0.186378	0.894011	0.0379815	13.84	2.57	106.14	412534	3.50625e+06	727741	5.82	12.14	8.37	Peak Found	Peak Found	Peak Found	High	High	High	Peak Found	Peak Found	High
FALSE	High	Master Protein	Q68CQ7	Glycosyltransferase 8 domain-containing protein 1 OS=Homo sapiens OX=9606 GN=GLT8D1 PE=1 SV=2	0.001	7.467	9	2	8	2	1	371	41.9	9.35	14.27	2	0	4.623	0.421	1.783	0.229259	0.760873	0.780348	18.61	1.36	30.16	128061	912339	566416	10.8	16.15	8.32	Peak Found	Peak Found	Peak Found	Peak Found	High	High	High	High	High
FALSE	High	Master Protein	Q05682	Caldesmon OS=Homo sapiens OX=9606 GN=CALD1 PE=1 SV=3	0	114.797	26	17	106	17	1	793	93.2	5.66	326.16	17	0	4.576	2.396	10.126	0.139732	0.709522	0.00393177	25.55	38.42	73.49	3.19036e+07	1.51978e+08	1.38065e+07	1.32	11.4	7.98	High	High	High	High	High	High	High	High	High
FALSE	High	Master Protein	O14494	Phospholipid phosphatase 1 OS=Homo sapiens OX=9606 GN=PLPP1 PE=1 SV=1	0	9.47	10	2	15	2	1	284	32.1	7.97	26.28	2	0	4.552		5.86	0.100165		0.0380578	12.7		19.17	265806	2.41079e+06	185021	6.08	11.81	17.68	High	High	High	High	High	High	Not Found	Peak Found	Peak Found
FALSE	High	Master Protein	O00159	Unconventional myosin-Ic OS=Homo sapiens OX=9606 GN=MYO1C PE=1 SV=4	0	73.971	20	15	76	15	1	1063	121.6	9.41	188.61	15	0	4.545	0.229	1.009	0.190039	0.217426	0.994106	30.14	1.8	33.7	2.77498e+06	1.21657e+07	1.22073e+07	3.35	9.53	2.91	High	Peak Found	High	High	High	High	High	High	High
FALSE	High	Master Protein	P30043	Flavin reductase (NADPH) OS=Homo sapiens OX=9606 GN=BLVRB PE=1 SV=3	0	24.866	31	4	26	4	1	206	22.1	7.65	91	4	0	4.499	0.458	2.754	0.196195	0.729178	0.475903	39.7	6.9	52.59	1.23599e+06	6.15903e+06	2.55278e+06	6.72	2.16	10.6	Peak Found	Peak Found	Peak Found	High	High	High	Peak Found	High	High
FALSE	High	Master Protein	P02533	Keratin, type I cytoskeletal 14 OS=Homo sapiens OX=9606 GN=KRT14 PE=1 SV=4	0	187.51	50	28	353	7	1	472	51.5	5.16	969.01	28	4	4.489	1.566	5.769	0.148488	0.909336	0.0548081	27.19	38.72	61	1.53656e+07	6.36502e+07	1.57002e+07	2.97	7.35	6.87	High	High	High	High	High	High	High	High	High
FALSE	High	Master Protein	Q9UBB5	Methyl-CpG-binding domain protein 2 OS=Homo sapiens OX=9606 GN=MBD2 PE=1 SV=1	0.001	8.882	6	2	9	2	1	411	43.2	10.04	24.57	2	0	4.472	0.129	0.58	0.19534	0.075603	0.860143	7.13	0.15	3.82	122690	548634	1.64884e+06	3.45	7.17	12.1	Not Found	Peak Found	Not Found	Peak Found	High	Peak Found	High	High	High
FALSE	High	Master Protein	O76024	Wolframin OS=Homo sapiens OX=9606 GN=WFS1 PE=1 SV=2	0	33.373	13	8	40	8	1	890	100.2	8.05	79.21	8	0	4.431	0.331	1.563	0.174075	0.488592	0.870373	38.3	3.97	55.27	1.53972e+06	6.40029e+06	3.34025e+06	7.2	5.34	11.06	High	High	Peak Found	High	High	High	High	High	High
FALSE	High	Master Protein	Q15075	Early endosome antigen 1 OS=Homo sapiens OX=9606 GN=EEA1 PE=1 SV=2	0	134.843	26	28	124	28	1	1411	162.4	5.68	331.07	28	0	4.426	0.555	2.04	0.184032	0.83607	0.716815	37.3	12.54	37.85	3.41639e+06	2.10472e+07	9.04184e+06	2.38	1.6	3.05	Peak Found	Peak Found	High	High	High	High	High	High	High
FALSE	High	Master Protein	P46934	E3 ubiquitin-protein ligase NEDD4 OS=Homo sapiens OX=9606 GN=NEDD4 PE=1 SV=4	0	9.531	3	2	12	2	1	1319	149	6.58	22.7	2	0	4.414	0.521	1.283	0.248902	0.860212	0.931456	69.31	9.9	28.85	75065.3	312441	104868	5.78	18.97	30.18	Peak Found	Peak Found	Peak Found	Peak Found	Peak Found	Peak Found	Peak Found	Peak Found	Peak Found
FALSE	High	Master Protein	O75369	Filamin-B OS=Homo sapiens OX=9606 GN=FLNB PE=1 SV=2	0	700.185	51	92	1075	84	1	2602	278	5.73	3137.21	92	8	4.382	0.192	0.884	0.159696	0.135013	0.982081	44.72	1.45	39.5	1.1093e+08	4.3733e+08	4.80328e+08	0.84	2.47	1.47	High	High	High	High	High	High	High	High	High
FALSE	High	Master Protein	Q13740	CD166 antigen OS=Homo sapiens OX=9606 GN=ALCAM PE=1 SV=2	0	30.943	16	7	29	7	1	583	65.1	6.25	76.82	7	0	4.373	0.095	0.367	0.19534	0.0114222	0.525982	38.87	0.46	5.33	1.23084e+06	8.04829e+06	2.19659e+07	2.13	5.52	2.57	Peak Found	Peak Found	Peak Found	High	High	High	High	High	High
FALSE	High	Master Protein	P19474	E3 ubiquitin-protein ligase TRIM21 OS=Homo sapiens OX=9606 GN=TRIM21 PE=1 SV=1	0	10.094	8	3	5	3	1	475	54.1	6.38	10.92	3	0	4.372	0.559	2.652	0.153606	0.885418	0.459501	58.57	13.02	53.52	404518	1.60709e+06	652515	5.67	5.94	16.55	Peak Found	Peak Found	Peak Found	Peak Found	High	High	Peak Found	Peak Found	High
FALSE	High	Master Protein	P04632	Calpain small subunit 1 OS=Homo sapiens OX=9606 GN=CAPNS1 PE=1 SV=1	0	44.678	28	5	79	5	1	268	28.3	5.2	145.66	5	0	4.362	0.395	1.816	0.166996	0.613811	0.788611	27.8	4.07	31.44	3.381e+06	1.31592e+07	5.14537e+06	2.51	2.95	5.49	High	High	High	High	High	High	High	High	High
FALSE	High	Master Protein	Q14195	Dihydropyrimidinase-related protein 3 OS=Homo sapiens OX=9606 GN=DPYSL3 PE=1 SV=1	0	113.519	44	16	81	12	1	570	61.9	6.49	253.43	16	0	4.356	4.095	16.599	0.162652	0.301786	0.000207463	35.95	48.29	48.27	1.14563e+07	5.02961e+07	2.21662e+06	1.53	2.43	1.55	High	High	High	High	High	High	Peak Found	High	High
FALSE	High	Master Protein	Q07817	Bcl-2-like protein 1 OS=Homo sapiens OX=9606 GN=BCL2L1 PE=1 SV=1	0	10.391	10	2	9	2	1	233	26	4.93	23.92	2	0	4.324	0.116	0.5	0.288545	0.0559541	0.780783	46.9	0.17	8.29	162756	725608	1.38453e+06	5.11	16.34	8.86	Peak Found	Peak Found	Peak Found	High	High	High	High	High	High
FALSE	High	Master Protein	Q70UQ0	Inhibitor of nuclear factor kappa-B kinase-interacting protein OS=Homo sapiens OX=9606 GN=IKBIP PE=1 SV=1	0	37.319	33	10	47	10	1	350	39.3	9.17	112.86	10	0	4.296	0.831	3.616	0.187081	0.964949	0.259309	19.98	31.27	42.14	3.65401e+06	1.7861e+07	4.77647e+06	2.24	5.31	7.63	Peak Found	Peak Found	Peak Found	High	High	High	High	High	High
FALSE	High	Master Protein	O00115	Deoxyribonuclease-2-alpha OS=Homo sapiens OX=9606 GN=DNASE2 PE=1 SV=2	0.001	5.835	5	2	5	2	1	360	39.6	8.05	5.72	2	0	4.294	0.178	0.77	0.175286	0.108558	0.951373	3.31	0.15	2.6	606395	2.62504e+06	3.40962e+06	2.46	1.88	4.69	Peak Found	Peak Found	Peak Found	Peak Found	Peak Found	Peak Found	High	High	High
FALSE	High	Master Protein	Q6DD88	Atlastin-3 OS=Homo sapiens OX=9606 GN=ATL3 PE=1 SV=1	0	89.377	39	15	141	15	1	541	60.5	5.66	361.07	15	0	4.245	0.395	1.608	0.179071	0.613583	0.85702	29.69	7.87	39.71	6.99757e+06	2.77162e+07	1.79007e+07	3.07	2.96	2.02	High	High	High	High	High	High	High	High	High
FALSE	High	Master Protein	Q96HH9	GRAM domain-containing protein 2B OS=Homo sapiens OX=9606 GN=GRAMD2B PE=1 SV=1	0.001	8.474	15	3	6	3	1	432	47.8	7.9	2.28	3	0	4.235		0.73	0.280941		0.956247	20.91		22.45	28083.2	333971	317491	31.88	4.31	18.07	Peak Found	Peak Found	Peak Found	Peak Found	Peak Found	Peak Found	Peak Found	Peak Found	High
FALSE	High	Master Protein	P08195	Amino acid transporter heavy chain SLC3A2 OS=Homo sapiens OX=9606 GN=SLC3A2 PE=1 SV=3	0	184.553	41	25	261	25	1	630	68	5.01	816.49	25	0	4.227	0.211	0.812	0.176704	0.176578	0.962009	34.49	2.42	33.37	5.32179e+07	2.08685e+08	2.86322e+08	1.58	1.26	4.01	High	High	High	High	High	High	High	High	High
FALSE	High	Master Protein	Q9H553	Alpha-1,3/1,6-mannosyltransferase ALG2 OS=Homo sapiens OX=9606 GN=ALG2 PE=1 SV=1	0	30.906	19	5	32	5	1	416	47.1	7.05	89.16	5	0	4.221	0.189	0.839	0.224305	0.129303	0.97116	41.18	1.18	17.27	789628	2.93553e+06	4.1316e+06	4.08	13.57	5.47	Peak Found	Peak Found	Peak Found	High	High	High	High	High	High
FALSE	High	Master Protein	P35237	Serpin B6 OS=Homo sapiens OX=9606 GN=SERPINB6 PE=1 SV=3	0	32.129	31	8	24	8	1	376	42.6	5.27	51.28	8	0	4.218	0.616	2.573	0.241672	0.884638	0.542016	26.97	7.42	41.18	2.04385e+06	1.1193e+07	3.48915e+06	1.82	7	4.81	High	High	High	High	High	High	High	High	High
FALSE	High	Master Protein	P67936	Tropomyosin alpha-4 chain OS=Homo sapiens OX=9606 GN=TPM4 PE=1 SV=3	0	99.82	35	14	225	8	1	248	28.5	4.69	709.6	14	2	4.216	0.583	2.363	0.177726	0.867217	0.616943	18.98	11.06	46.6	3.8889e+07	1.72669e+08	6.90115e+07	2.27	17.34	12.82	High	High	High	High	High	High	High	High	High	Met-loss+Acetyl [N-Term]
FALSE	High	Master Protein	P31937	3-hydroxyisobutyrate dehydrogenase, mitochondrial OS=Homo sapiens OX=9606 GN=HIBADH PE=1 SV=2	0	64.58	41	11	87	11	1	336	35.3	8.13	247.51	11	0	4.216	0.391	1.708	0.188799	0.607729	0.826015	60.02	8.24	53.3	4.30897e+06	1.48976e+07	8.59676e+06	2.45	8.93	2.02	High	High	High	High	High	High	High	High	High
FALSE	High	Master Protein	P10619	Lysosomal protective protein OS=Homo sapiens OX=9606 GN=CTSA PE=1 SV=2	0	24.649	11	5	43	5	1	480	54.4	6.61	88.44	5	0	4.211	0.341	1.83	0.227242	0.512016	0.781728	16.55	3.11	25.76	2.22304e+06	9.8072e+06	5.95502e+06	1.14	4.5	9.54	High	High	High	High	High	High	High	High	High
FALSE	High	Master Protein	P62070	Ras-related protein R-Ras2 OS=Homo sapiens OX=9606 GN=RRAS2 PE=1 SV=1	0	24.474	25	4	32	2	1	204	23.4	6.01	99.1	4	2	4.205	0.353	1.342	0.21947	0.536687	0.93094	19.74	6.23	41.73	1.65985e+06	8.46734e+06	6.80569e+06	8.59	7.9	4.21	Peak Found	Peak Found	Peak Found	High	High	High	High	High	High
FALSE	High	Master Protein	P35579	Myosin-9 OS=Homo sapiens OX=9606 GN=MYH9 PE=1 SV=4	0	648.853	45	89	900	79	1	1960	226.4	5.6	2787.99	89	9	4.205	0.63	2.467	0.179071	0.887222	0.581309	37.65	17.61	43.56	1.33731e+08	5.44513e+08	2.26769e+08	0.86	0.88	6.55	High	High	High	High	High	High	High	High	High
FALSE	High	Master Protein	P35354	Prostaglandin G/H synthase 2 OS=Homo sapiens OX=9606 GN=PTGS2 PE=1 SV=2	0	15.519	11	5	11	4	1	604	69	7.39	21.71	5	0	4.186	1000	1000	0.221487	9.29656e-17	1.04713e-16	69.63			141995	1.56399e+06		6.71	9.9		Peak Found	Peak Found	Peak Found	Peak Found	Peak Found	High	Not Found	Not Found	Not Found
FALSE	High	Master Protein	Q06323	Proteasome activator complex subunit 1 OS=Homo sapiens OX=9606 GN=PSME1 PE=1 SV=1	0	108.746	53	15	177	15	1	249	28.7	6.02	496.08	15	0	4.152	0.217	0.927	0.185328	0.18985	0.98869	45.61	2.02	53.39	1.18083e+07	4.44142e+07	6.52352e+07	2.06	5.87	3.23	High	High	High	High	High	High	High	High	High
FALSE	High	Master Protein	Q92930	Ras-related protein Rab-8B OS=Homo sapiens OX=9606 GN=RAB8B PE=1 SV=2	0	34.868	41	8	78	2	1	207	23.6	9.07	198.17	8	0	4.145	0.885	3.681	0.229259	0.981937	0.248494	21	11.27	36.4	1.81674e+06	7.33725e+06	1.7419e+06	20.99	6.54	11.7	High	High	High	High	High	High	High	High	High
FALSE	High	Master Protein	P23634	Plasma membrane calcium-transporting ATPase 4 OS=Homo sapiens OX=9606 GN=ATP2B4 PE=1 SV=2	0	148.487	25	24	105	15	1	1241	137.8	6.6	314.04	24	9	4.119	2.68	10.937	0.189422	0.619233	0.00257542	49.82	55.16	67.21	1.41299e+07	6.44608e+07	5.46853e+06	2.6	7.7	6.67	High	High	High	High	High	High	Peak Found	Peak Found	Peak Found
FALSE	High	Master Protein	Q9P206	NHS-like protein 3 OS=Homo sapiens OX=9606 GN=NHSL3 PE=1 SV=2	0	36.185	11	7	42	7	1	1035	107	9.73	100.61	7	0	4.114	0.116	0.472	0.312756	0.028569	0.718195	37.3	0.67	7.22	141233	904473	3.16153e+06	20.15	0.9	3.63	Peak Found	Peak Found	Peak Found	Peak Found	High	High	High	High	High
FALSE	High	Master Protein	P50895	Basal cell adhesion molecule OS=Homo sapiens OX=9606 GN=BCAM PE=1 SV=2	0	88.5	32	13	78	13	1	628	67.4	5.81	230.64	13	0	4.096	0.026	0.1	0.244031	1.00222e-05	0.00514101	33.33	0.04	0.41	538808	5.97184e+06	7.4481e+07	8.66	4.5	3.34	Peak Found	Peak Found	Peak Found	High	High	High	High	High	High
FALSE	High	Master Protein	Q9UHL4	Dipeptidyl peptidase 2 OS=Homo sapiens OX=9606 GN=DPP7 PE=1 SV=3	0	13.792	9	3	12	3	1	492	54.3	6.32	22.55	3	0	4.096	0.108	0.422	0.273944	0.0284511	0.63143	107.76	1.65	2.78	333029	1.02735e+06	2.45042e+06	6.78	9.04	5.31	Peak Found	Peak Found	Peak Found	Peak Found	Peak Found	High	High	Peak Found	High
FALSE	High	Master Protein	P42224	Signal transducer and activator of transcription 1-alpha/beta OS=Homo sapiens OX=9606 GN=STAT1 PE=1 SV=2	0	171.743	46	27	196	27	1	750	87.3	6.05	593.72	27	0	4.084	0.414	1.79	0.193718	0.652199	0.797105	28.34	5.28	36.5	1.79286e+07	7.33637e+07	4.32925e+07	0.76	4.55	5.64	High	High	High	High	High	High	High	High	High	Met-loss+Acetyl [N-Term]
FALSE	High	Master Protein	Q9BUP3	Oxidoreductase HTATIP2 OS=Homo sapiens OX=9606 GN=HTATIP2 PE=1 SV=2	0	10.922	13	3	10	3	1	242	27	8.38	26.21	3	0	4.079	0.251	1.208	0.312318	0.290948	0.956247	5.65	0.58	19.44	384001	3.86004e+06	3.02147e+06	2.4	5.26	12.43	Peak Found	Peak Found	Peak Found	Peak Found	Peak Found	High	High	High	High
FALSE	High	Master Protein	Q68EM7	Rho GTPase-activating protein 17 OS=Homo sapiens OX=9606 GN=ARHGAP17 PE=1 SV=1	0	14.972	6	4	9	3	1	881	95.4	7.62	17.54	4	0	4.066	1.868	7.594	0.253265	0.832594	0.0139401	23.81	36.09	31.62	772981	3.08834e+06	462196	6.43	4.38	5.22	Peak Found	High	Peak Found	High	High	High	Peak Found	Peak Found	Peak Found
FALSE	High	Master Protein	Q9NZ45	CDGSH iron-sulfur domain-containing protein 1 OS=Homo sapiens OX=9606 GN=CISD1 PE=1 SV=1	0	24.572	34	3	27	3	1	108	12.2	9.09	88.48	3	0	4.049	1.099	3.531	0.256919	0.991771	0.275231	18.69	40.8	69.92	2.60313e+06	1.06583e+07	2.29676e+06	2.38	5.02	12.95	High	High	High	High	High	High	Peak Found	Peak Found	Peak Found
FALSE	High	Master Protein	P84095	Rho-related GTP-binding protein RhoG OS=Homo sapiens OX=9606 GN=RHOG PE=1 SV=1	0	26.125	32	4	36	4	1	191	21.3	8.12	115.77	4	0	4.042	0.367	1.307	0.24325	0.558376	0.941275	13.87	2.8	23.3	1.7896e+06	6.06216e+06	5.4456e+06	1.24	3.32	4.36	Peak Found	High	Peak Found	High	High	High	High	High	High
FALSE	High	Master Protein	Q658P3	Metalloreductase STEAP3 OS=Homo sapiens OX=9606 GN=STEAP3 PE=1 SV=2	0	9.516	7	3	7	3	1	488	54.6	8.6	17.48	3	0	4.034	0.338	1.638	0.335022	0.602761	0.832575	14.69	2.13	23.84	52838.8	796497	514802	6.4	17.74	10.91	Not Found	Peak Found	Not Found	Peak Found	Peak Found	Peak Found	Peak Found	Peak Found	Peak Found
FALSE	High	Master Protein	Q9BXP2	Solute carrier family 12 member 9 OS=Homo sapiens OX=9606 GN=SLC12A9 PE=1 SV=1	0	12.996	4	3	9	3	1	914	96	8.07	21.58	3	0	4.026	0.329	1.347	0.275025	0.581413	0.914697	19.3	2.39	18.02	290572	1.08099e+06	847958	14.67	14.97	11.25	Peak Found	Peak Found	Peak Found	Peak Found	High	High	Peak Found	High	Peak Found
FALSE	High	Master Protein	O00151	PDZ and LIM domain protein 1 OS=Homo sapiens OX=9606 GN=PDLIM1 PE=1 SV=4	0	121.531	53	11	158	11	1	329	36	7.02	501.08	11	0	4.019	0.279	1.07	0.202934	0.352228	0.985535	44.5	5.55	74.77	1.09614e+07	5.49349e+07	5.21773e+07	3.15	6.42	2.38	High	High	High	High	High	High	High	High	High	Met-loss+Acetyl [N-Term]
FALSE	High	Master Protein	P83111	Serine beta-lactamase-like protein LACTB, mitochondrial OS=Homo sapiens OX=9606 GN=LACTB PE=1 SV=2	0	67.812	27	12	60	12	1	547	60.7	8.53	184.19	12	0	4.013	0.224	0.83	0.284514	0.207416	0.968278	61.81	1.63	22.13	3.44641e+06	8.0764e+06	1.76851e+07	5.25	26.57	3.65	Peak Found	Peak Found	Peak Found	High	Peak Found	High	Peak Found	Peak Found	Peak Found
FALSE	High	Master Protein	P29323	Ephrin type-B receptor 2 OS=Homo sapiens OX=9606 GN=EPHB2 PE=1 SV=5	0	24.169	8	5	10	5	1	1055	117.4	6.55	24.34	5	0	4.006	0.2	1.436	0.288455	0.161902	0.909486	9.45	0.95	51.4	265129	3.70216e+06	2.99347e+06	7.65	2.7	23.04	Peak Found	Peak Found	Peak Found	High	High	High	High	High	High
FALSE	High	Master Protein	O95340	Bifunctional 3'-phosphoadenosine 5'-phosphosulfate synthase 2 OS=Homo sapiens OX=9606 GN=PAPSS2 PE=1 SV=2	0	54.075	21	11	40	11	1	614	69.5	8.03	90.94	11	0	4.006	5.778	27.152	0.211273	0.120599	6.25953e-06	18.81	140.77	114.53	5.19581e+06	2.26649e+07	265064	4.07	10.62	89.05	High	High	High	High	High	High	Peak Found	Peak Found	Peak Found
FALSE	High	Master Protein	Q9ULZ3	Apoptosis-associated speck-like protein containing a CARD OS=Homo sapiens OX=9606 GN=PYCARD PE=1 SV=2	0	32.794	26	5	34	5	1	195	21.6	6.34	78.38	5	0	3.982	0.072	0.442	0.33755	0.00736145	0.668202	53.7	0.3	5.97	179845	989691	2.33607e+06	9.04	16.45	8.55	Peak Found	Peak Found	Peak Found	Peak Found	Peak Found	Peak Found	High	High	High
FALSE	High	Master Protein	Q01813	ATP-dependent 6-phosphofructokinase, platelet type OS=Homo sapiens OX=9606 GN=PFKP PE=1 SV=2	0	82.711	26	15	97	13	1	784	85.5	7.55	262.53	15	2	3.97	0.295	1.345	0.232398	0.391835	0.930409	26.56	3.57	37	6.10789e+06	2.38527e+07	2.25161e+07	0.54	2.97	8.64	High	High	High	High	High	High	High	High	High
FALSE	High	Master Protein	P21980	Protein-glutamine gamma-glutamyltransferase 2 OS=Homo sapiens OX=9606 GN=TGM2 PE=1 SV=2	0	39.348	18	10	45	10	1	687	77.3	5.22	101.77	10	0	3.968	0.222	0.884	0.234956	0.203122	0.982081	33.73	2.98	33.54	1.39179e+06	7.18366e+06	9.34902e+06	7.67	11.92	6.34	Peak Found	High	High	High	High	High	High	High	High	Met-loss+Acetyl [N-Term]
FALSE	High	Master Protein	Q16706	Alpha-mannosidase 2 OS=Homo sapiens OX=9606 GN=MAN2A1 PE=1 SV=2	0	33.152	8	7	33	7	1	1144	131.1	7.58	78.43	7	0	3.948	0.887	3.625	0.243131	0.986927	0.257534	44.53	34	35.29	1.27162e+06	6.99024e+06	1.31545e+06	1.2	3.07	6.92	High	High	High	High	High	High	High	Peak Found	High
FALSE	High	Master Protein	Q5NDL2	EGF domain-specific O-linked N-acetylglucosamine transferase OS=Homo sapiens OX=9606 GN=EOGT PE=1 SV=1	0.001	8.887	4	2	12	2	1	527	62	7.05	25.72	2	0	3.931	0.861	3.157	0.223841	0.988041	0.375108	9.29	13.49	8.75	118944	467614	150282	8.2	3.58	33.15	Peak Found	Peak Found	Peak Found	High	High	High	Peak Found	Peak Found	Peak Found
FALSE	High	Master Protein	Q03169	Tumor necrosis factor alpha-induced protein 2 OS=Homo sapiens OX=9606 GN=TNFAIP2 PE=1 SV=2	0	103.554	34	18	94	18	1	654	72.6	6.46	275.98	18	0	3.923		3.124	0.245064		0.367981	40.2		506.28	1.03705e+06	6.90461e+06	661496	6	11.61	2.45	High	High	High	High	High	High	Peak Found	Peak Found	Not Found
FALSE	High	Master Protein	Q9UH17	DNA dC->dU-editing enzyme APOBEC-3B OS=Homo sapiens OX=9606 GN=APOBEC3B PE=1 SV=1	0	15.675	14	4	9	4	1	382	45.9	6.06	14.3	4	0	3.912	0.281	0.805	0.227242	0.458173	0.963223	35.16	2.55	16.43	291424	1.7018e+06	1.96308e+06	5.75	9.57	13.85	Peak Found	Peak Found	Peak Found	Peak Found	High	High	High	High	High
FALSE	High	Master Protein	Q9BV40	Vesicle-associated membrane protein 8 OS=Homo sapiens OX=9606 GN=VAMP8 PE=1 SV=1	0	28.72	41	5	52	5	1	100	11.4	7.34	129.56	5	0	3.904	0.014	0.048	0.333987	9.85638e-08	5.5056e-05	7.18	0	0.08	51977.7	304205	1.46008e+07	10.69	9.6	4.51	Not Found	Peak Found	Not Found	Peak Found	Peak Found	Peak Found	High	High	High
FALSE	High	Master Protein	Q96N66	Lysophospholipid acyltransferase 7 OS=Homo sapiens OX=9606 GN=MBOAT7 PE=1 SV=2	0	32.907	13	5	32	5	1	472	52.7	8.97	100.32	5	0	3.904	0.13	0.465	0.261952	0.0404595	0.705362	34.82	0.76	23.5	1.16597e+06	4.87169e+06	1.11068e+07	4.94	8.02	1.45	Peak Found	Peak Found	Peak Found	High	High	High	High	High	High
FALSE	High	Master Protein	P27105	Stomatin OS=Homo sapiens OX=9606 GN=STOM PE=1 SV=3	0	18.229	24	4	22	4	1	288	31.7	7.88	61.35	4	0	3.893	1.563	5.267	0.27453	0.896829	0.077647	47.97	29.25	20.42	1.45503e+06	4.42867e+06	551538	1.37	9.77	18.51	High	High	High	High	High	High	Peak Found	Peak Found	Peak Found
FALSE	High	Master Protein	Q13751	Laminin subunit beta-3 OS=Homo sapiens OX=9606 GN=LAMB3 PE=1 SV=1	0	78.208	15	11	40	11	1	1172	129.5	7.21	100.5	11	0	3.884	0.237	0.965	0.232398	0.244779	0.999967	15.59	0.78	15.88	169608	316608	3.35647e+06	2.76	6.04	7.18	Peak Found	Peak Found	Peak Found	Peak Found	Peak Found	High	High	High	High
FALSE	High	Master Protein	Q8NBJ5	Procollagen galactosyltransferase 1 OS=Homo sapiens OX=9606 GN=COLGALT1 PE=1 SV=1	0	58.736	23	14	100	14	1	622	71.6	7.31	274.59	14	0	3.861	0.337	1.387	0.210156	0.502573	0.915259	30.7	5.34	44.18	8.48277e+06	3.25012e+07	2.87572e+07	2.49	5.51	2.1	High	High	High	High	High	High	High	High	High
FALSE	High	Master Protein	Q96HC4	PDZ and LIM domain protein 5 OS=Homo sapiens OX=9606 GN=PDLIM5 PE=1 SV=5	0	76.068	31	14	102	14	1	596	63.9	8.21	256.91	14	0	3.859	1.013	3.022	0.24705	0.998463	0.396549	24.8	51.35	53.83	9.59427e+06	2.40906e+07	1.01179e+07	3.53	5.85	14.86	High	High	High	High	High	High	High	High	High	Met-loss+Acetyl [N-Term]
FALSE	High	Master Protein	P61106	Ras-related protein Rab-14 OS=Homo sapiens OX=9606 GN=RAB14 PE=1 SV=4	0	82.019	68	11	108	10	1	215	23.9	6.21	382.05	11	0	3.853	0.54	1.779	0.25287	0.824806	0.802329	24.63	8.53	50.37	5.46034e+06	2.04505e+07	1.19984e+07	7.93	12.48	10.45	High	High	High	High	High	High	High	High	High	Met-loss+Acetyl [N-Term]
FALSE	High	Master Protein	O43760	Synaptogyrin-2 OS=Homo sapiens OX=9606 GN=SYNGR2 PE=1 SV=1	0	10.012	13	3	24	3	1	224	24.8	4.94	61.06	3	0	3.845	0.233	0.933	0.388435	0.229694	0.990321	23.5	0.5	16.95	568908	4.13999e+06	4.08473e+06	4.72	17.26	3.38	Peak Found	Peak Found	Peak Found	High	High	High	High	High	High
FALSE	High	Master Protein	Q96AB3	Isochorismatase domain-containing protein 2 OS=Homo sapiens OX=9606 GN=ISOC2 PE=1 SV=1	0	16.143	40	4	32	4	1	205	22.3	7.77	33.67	4	0	3.837	0.371	1.463	0.309982	0.660205	0.877201	35.67	3.77	56.94	301369	1.13032e+06	857535	10.97	19.58	14.65	Peak Found	Peak Found	Peak Found	High	High	High	Peak Found	High	High
FALSE	High	Master Protein	Q14134	Tripartite motif-containing protein 29 OS=Homo sapiens OX=9606 GN=TRIM29 PE=1 SV=2	0	84.775	33	20	72	20	1	588	65.8	7.15	198.02	20	0	3.816	1.67	0.522	0.379964	0.887222	0.780348	6.43	7.56	22.14	1.66487e+06	3.10515e+06	2.32061e+06	1.72	15.61	3.54	Peak Found	Peak Found	Peak Found	Peak Found	Peak Found	Peak Found	Peak Found	Peak Found	Peak Found
FALSE	High	Master Protein	Q9ULC3	Ras-related protein Rab-23 OS=Homo sapiens OX=9606 GN=RAB23 PE=1 SV=1	0	21.655	26	5	22	5	1	237	26.6	6.6	56.25	5	0	3.797	1.46	4.669	0.301105	0.924049	0.121098	13.35	20.32	24.4	1.88789e+06	7.87618e+06	1.57127e+06	2.9	8.55	20.37	High	High	High	High	High	High	High	High	High
FALSE	High	Master Protein	P98082	Disabled homolog 2 OS=Homo sapiens OX=9606 GN=DAB2 PE=1 SV=3	0	39.581	18	9	30	9	1	770	82.4	5.53	66.63	9	0	3.788	14.418	21.621	0.309903	0.0047552	3.39534e-05	24.15	158.74	45.7	2.57488e+06	1.04259e+07	144262	2.73	6.71	5.91	High	High	High	High	High	High	Not Found	Peak Found	Peak Found	Met-loss+Acetyl [N-Term]
FALSE	High	Master Protein	Q9NX00	Transmembrane protein 160 OS=Homo sapiens OX=9606 GN=TMEM160 PE=1 SV=1	0.005	3.384	11	2	5	2	1	188	19.6	8.03	10.99	2	0	3.767	0.146	0.601	0.217042	0.107471	0.892694	30.16	0.37	9.18	25738.4	472170	797081	12.45	5	14	Peak Found	Not Found	Peak Found	Peak Found	Peak Found	Peak Found	High	Peak Found	Peak Found
FALSE	High	Master Protein	Q14344	Guanine nucleotide-binding protein subunit alpha-13 OS=Homo sapiens OX=9606 GN=GNA13 PE=1 SV=2	0	19.592	14	4	24	3	1	377	44	8	64.37	4	0	3.76	0.826	2.054	0.385633	0.972198	0.710814	31.86	23.94	45.99	863116	3.97987e+06	1.78433e+06	9.31	1.24	5.77	Peak Found	High	Peak Found	High	High	High	High	High	High
FALSE	High	Master Protein	P04792	Heat shock protein beta-1 OS=Homo sapiens OX=9606 GN=HSPB1 PE=1 SV=2	0	61.695	54	10	132	10	1	205	22.8	6.4	387	10	0	3.737	0.682	1.898	0.247462	0.909373	0.764305	41.84	23.83	48.88	4.91622e+07	1.44444e+08	8.28449e+07	3.56	15.34	8.2	High	High	High	High	High	High	High	High	High
FALSE	High	Master Protein	Q12846	Syntaxin-4 OS=Homo sapiens OX=9606 GN=STX4 PE=1 SV=2	0	19.299	21	5	24	5	1	297	34.2	6.28	49.86	5	0	3.727	0.247	0.747	0.348215	0.263358	0.94424	59.04	5.26	17.63	1.66461e+06	3.77608e+06	4.79685e+06	3.36	17.92	17.11	Peak Found	Peak Found	Peak Found	Peak Found	Peak Found	High	High	High	High
FALSE	High	Master Protein	Q9HC07	Putative divalent cation/proton antiporter TMEM165 OS=Homo sapiens OX=9606 GN=TMEM165 PE=1 SV=1	0	32.255	23	5	43	5	1	324	34.9	7.02	122.8	5	0	3.722	0.369	1.442	0.301621	0.563731	0.906028	22.65	3.05	16.71	1.84103e+06	7.22684e+06	5.02088e+06	2.39	4.15	1.31	High	High	High	High	High	High	High	High	High
FALSE	High	Master Protein	Q13641	Trophoblast glycoprotein OS=Homo sapiens OX=9606 GN=TPBG PE=1 SV=1	0	24.683	13	4	27	4	1	420	46	6.83	70.82	4	0	3.705	0.646	2.552	0.321684	0.909216	0.550116	35.5	9.63	29.07	992309	4.73867e+06	1.76446e+06	5.92	15.57	7.15	Peak Found	Peak Found	Peak Found	High	High	High	High	High	High
FALSE	High	Master Protein	P29353	SHC-transforming protein 1 OS=Homo sapiens OX=9606 GN=SHC1 PE=1 SV=4	0	12.307	8	3	9	3	1	583	62.8	6.44	9.14	3	0	3.691	1.668	6.052	0.36612	0.880324	0.0648049	18.17	28.71	31.75	51557.3	702023	30910.1	15.66	6.62	29.2	Peak Found	Peak Found	Peak Found	Peak Found	High	High	Peak Found	Peak Found	Peak Found
FALSE	High	Master Protein	Q04695	Keratin, type I cytoskeletal 17 OS=Homo sapiens OX=9606 GN=KRT17 PE=1 SV=2	0	279.796	57	35	512	19	1	432	48.1	5.02	1538.4	35	6	3.687	0.021	0.049	0.25521	2.04842e-06	6.37382e-05	60.69	0.06	0.27	1.74427e+07	5.63113e+07	6.48506e+08	3.27	7.86	2.9	High	High	High	High	High	High	High	High	High
FALSE	High	Master Protein	Q15526	Surfeit locus protein 1 OS=Homo sapiens OX=9606 GN=SURF1 PE=1 SV=1	0	10.465	12	3	10	3	1	300	33.3	9.6	17.99	3	0	3.676	0.636	2.046	0.247462	0.916912	0.697578	9.66	13.33	43.07	216702	1.90386e+06	1.95945e+06	5.68	19.11	7.93	Peak Found	Peak Found	Peak Found	Peak Found	Peak Found	Peak Found	High	High	High
FALSE	High	Master Protein	P07686	Beta-hexosaminidase subunit beta OS=Homo sapiens OX=9606 GN=HEXB PE=1 SV=4	0	58.586	24	12	133	11	1	556	63.1	6.76	348.06	12	1	3.672	0.591	2.286	0.257596	0.873781	0.623751	37.63	8.91	33.09	1.29866e+07	4.59947e+07	2.24289e+07	3.81	4.77	3	High	High	High	High	High	High	High	High	High
FALSE	High	Master Protein	P09493	Tropomyosin alpha-1 chain OS=Homo sapiens OX=9606 GN=TPM1 PE=1 SV=2	0	126.96	43	17	181	6	1	284	32.7	4.74	581.5	17	11	3.664	1.45	4.302	0.259087	0.932109	0.158836	30.75	29.45	58.99	9.22054e+07	3.16191e+08	8.43097e+07	1.33	4.37	3.54	High	High	High	High	High	High	High	High	High
FALSE	High	Master Protein	Q9BSH5	Haloacid dehalogenase-like hydrolase domain-containing protein 3 OS=Homo sapiens OX=9606 GN=HDHD3 PE=1 SV=1	0	12.149	14	2	7	2	1	251	28	6.71	18.94	2	0	3.653	0.249	0.801	0.389295	0.379996	0.97116	34.95	1.35	19.36	176151	725229	866319	20.18	22.54	10.47	Peak Found	Peak Found	Peak Found	Peak Found	Peak Found	Peak Found	High	Peak Found	Peak Found
FALSE	High	Master Protein	P33527	Multidrug resistance-associated protein 1 OS=Homo sapiens OX=9606 GN=ABCC1 PE=1 SV=3	0	65.648	12	15	46	15	1	1531	171.5	7.11	98.19	15	0	3.653	0.559	2.243	0.290945	0.840652	0.642749	29.37	11.43	44.41	1.88653e+06	8.44137e+06	4.25739e+06	2.23	25.62	13.77	Peak Found	Peak Found	Peak Found	High	High	High	High	High	High
FALSE	High	Master Protein	Q27J81	Inverted formin-2 OS=Homo sapiens OX=9606 GN=INF2 PE=1 SV=2	0	109.158	24	22	83	22	1	1249	135.5	5.38	168.61	22	0	3.65	0.227	0.862	0.303066	0.214346	0.976159	48.09	2.23	40.99	1.63333e+06	8.50521e+06	1.02586e+07	3.9	6.74	2.51	Peak Found	Peak Found	Peak Found	High	High	High	High	High	High
FALSE	High	Master Protein	A0FGR8	Extended synaptotagmin-2 OS=Homo sapiens OX=9606 GN=ESYT2 PE=1 SV=1	0	74.18	23	16	74	16	1	921	102.3	9.26	179.93	16	0	3.65	0.463	1.642	0.287431	0.736807	0.847405	36.67	8.05	36.97	3.8139e+06	1.70629e+07	9.63811e+06	1.08	2.8	4.75	High	Peak Found	Peak Found	High	High	High	High	High	High
FALSE	High	Master Protein	P05997	Collagen alpha-2(V) chain OS=Homo sapiens OX=9606 GN=COL5A2 PE=1 SV=3	0	18.776	7	7	14	7	1	1499	144.8	6.46	28.02	7	0	3.627	0.463	2.347	0.330524	0.798325	0.619823	65.69	3.02	12.33	562790	5.3513e+06	402918	4.22	22.45	4.01	Peak Found	Peak Found	Peak Found	High	High	High	Not Found	Peak Found	Peak Found
FALSE	High	Master Protein	Q15629	Translocating chain-associated membrane protein 1 OS=Homo sapiens OX=9606 GN=TRAM1 PE=1 SV=3	0	62.285	19	7	80	7	1	374	43	9.63	202.47	7	0	3.627	0.497	2.306	0.3069	0.778657	0.619823	39.88	11.69	50.12	1.87556e+06	7.55042e+06	4.52674e+06	1.79	3.27	7.68	High	High	Peak Found	High	High	High	High	High	High
FALSE	High	Master Protein	Q63ZY3	KN motif and ankyrin repeat domain-containing protein 2 OS=Homo sapiens OX=9606 GN=KANK2 PE=1 SV=1	0	21.968	7	5	16	5	1	851	91.1	5.63	25.83	5	0	3.619	1.5	5.435	0.356115	0.909336	0.0501256	37.05	15.82	28.36	896388	3.02561e+06	249679	5.68	4.33	18.54	High	High	Peak Found	High	High	High	Peak Found	Peak Found	Peak Found
FALSE	High	Master Protein	P46939	Utrophin OS=Homo sapiens OX=9606 GN=UTRN PE=1 SV=2	0	59.664	6	15	28	15	1	3433	394.2	5.33	58.93	15	0	3.604	1.066	3.005	0.389295	0.991771	0.400643	41.16	39.4	22.59	1.90877e+06	9.28013e+06	1.85146e+06	2.81	8.67	8.29	High	Peak Found	Peak Found	High	High	High	Peak Found	Peak Found	Peak Found
FALSE	High	Master Protein	P29034	Protein S100-A2 OS=Homo sapiens OX=9606 GN=S100A2 PE=1 SV=3	0	19.663	17	3	17	3	1	98	11.1	4.78	49.39	3	0	3.602	0.132	0.149	0.417661	0.0416224	0.0354953	32.06	2.9	0.2	254714	570157	4.07074e+06	13.18	3.5	10.89	Peak Found	Peak Found	Peak Found	Peak Found	High	High	High	High	Peak Found
FALSE	High	Master Protein	O14773	Tripeptidyl-peptidase 1 OS=Homo sapiens OX=9606 GN=TPP1 PE=1 SV=2	0	35.872	17	6	51	6	1	563	61.2	6.48	117.36	6	0	3.586	0.966	3.15	0.269566	0.991685	0.361828	39.88	47.32	40.52	3.67708e+06	1.32191e+07	3.95772e+06	1.96	1.98	5.62	High	High	High	High	High	High	High	High	High
FALSE	High	Master Protein	Q08174	Protocadherin-1 OS=Homo sapiens OX=9606 GN=PCDH1 PE=1 SV=2	0	16.191	4	3	15	3	1	1060	114.7	5.03	38.17	3	0	3.583	0.399	0.695	0.166969	0.71804	0.924106	27.27	2.78	37.05	350880	2.16398e+06	1.37951e+06	9.91	22.44	19.31	Peak Found	Peak Found	Peak Found	Peak Found	High	High	Peak Found	High	High
FALSE	High	Master Protein	Q460N5	Protein mono-ADP-ribosyltransferase PARP14 OS=Homo sapiens OX=9606 GN=PARP14 PE=1 SV=3	0	36.332	9	10	27	10	1	1801	202.7	7.18	39.62	10	0	3.581	0.298	1.123	0.165553	0.421969	0.974505	46.11	2.7	29.02	589229	2.02952e+06	2.66532e+06	6.79	6.87	10.93	Peak Found	Peak Found	Peak Found	Peak Found	High	Peak Found	Peak Found	High	High	Met-loss+Acetyl [N-Term]
FALSE	High	Master Protein	O43854	EGF-like repeat and discoidin I-like domain-containing protein 3 OS=Homo sapiens OX=9606 GN=EDIL3 PE=1 SV=1	0	10.874	13	4	5	4	1	480	53.7	7.28	7.89	4	0	3.58	1.576	6.189	0.394171	0.890374	0.041205	69.24	51.95	48.6	726552	4.4649e+06	349383	1.62	20.24	14.97	Peak Found	Peak Found	Peak Found	Peak Found	High	High	Peak Found	Peak Found	Peak Found
FALSE	High	Master Protein	P04062	Lysosomal acid glucosylceramidase OS=Homo sapiens OX=9606 GN=GBA1 PE=1 SV=3	0	24.083	15	6	20	6	1	536	59.7	7.61	43.35	6	0	3.57	0.406	1.654	0.335063	0.63302	0.844541	30.67	7.16	33.8	1.93353e+06	5.37052e+06	5.09051e+06	14.06	4.53	9.43	Peak Found	High	Peak Found	High	High	High	High	High	High
FALSE	High	Master Protein	Q96JJ7	Protein disulfide-isomerase TMX3 OS=Homo sapiens OX=9606 GN=TMX3 PE=1 SV=2	0	45.168	25	10	47	10	1	454	51.8	4.91	99.74	10	0	3.569	1.389	5.354	0.27453	0.942056	0.0733726	23.71	27.19	29.34	7.39232e+06	2.74989e+07	5.10838e+06	1.71	4	1.83	High	High	High	High	High	High	Peak Found	High	High
FALSE	High	Master Protein	O96011	Peroxisomal membrane protein 11B OS=Homo sapiens OX=9606 GN=PEX11B PE=1 SV=1	0.001	7.362	9	2	12	2	1	259	28.4	9.85	27.64	2	0	3.55	0.197	0.527	0.369697	0.200405	0.791416	52.1	0.67	12.7	93352.4	1.23282e+06	2.37797e+06	14.42	16.44	37.81	Peak Found	Peak Found	Peak Found	Peak Found	High	High	Peak Found	High	High
FALSE	High	Master Protein	P60660	Myosin light polypeptide 6 OS=Homo sapiens OX=9606 GN=MYL6 PE=1 SV=2	0	75.621	51	8	140	8	1	151	16.9	4.65	413.09	8	0	3.548	1.238	3.269	0.281617	0.972198	0.330513	52.21	67.1	68.19	2.67217e+07	8.48858e+07	3.08656e+07	0.98	3	8.34	High	High	High	High	High	High	High	High	High
FALSE	High	Master Protein	P01024	Complement C3 OS=Homo sapiens OX=9606 GN=C3 PE=1 SV=2	0	40.218	9	9	19	9	1	1663	187	6.4	52.42	9	0	3.539	0.286	2.854	0.288527	0.477887	0.44255	75.76	0.34	106.44	148747	3.28209e+06	1.01713e+06	3.58	10.82	7.82	Not Found	Peak Found	Not Found	High	Peak Found	High	Peak Found	Peak Found	Peak Found
FALSE	High	Master Protein	Q9Y624	Junctional adhesion molecule A OS=Homo sapiens OX=9606 GN=F11R PE=1 SV=1	0	21.419	25	7	36	7	1	299	32.6	7.9	82.04	7	0	3.526	0.082	0.17	0.229259	0.00596584	0.0597449	60.04	0.28	1.41	622551	1.59864e+06	1.0487e+07	3.35	15.98	11.05	Peak Found	Peak Found	Peak Found	High	High	High	High	High	High
FALSE	High	Master Protein	P51553	Isocitrate dehydrogenase [NAD] subunit gamma, mitochondrial OS=Homo sapiens OX=9606 GN=IDH3G PE=1 SV=1	0	22.001	16	3	26	3	1	393	42.8	8.5	76.8	3	0	3.505	0.376	1.239	0.190039	0.660205	0.945727	41.68	2.94	32.55	602726	1.88405e+06	1.69911e+06	13.59	20.53	2.85	Peak Found	Peak Found	Peak Found	High	High	Peak Found	High	High	High
FALSE	High	Master Protein	P21810	Biglycan OS=Homo sapiens OX=9606 GN=BGN PE=1 SV=2	0.001	7.637	9	2	7	2	1	368	41.6	7.52	18.92	2	0	3.494	1000	1000	0.348526	9.29656e-17	1.04713e-16	12.64			347085	1.21273e+06		5.78	23.49		High	High	High	High	High	High	Not Found	Not Found	Not Found
FALSE	High	Master Protein	P42892	Endothelin-converting enzyme 1 OS=Homo sapiens OX=9606 GN=ECE1 PE=1 SV=2	0	26.483	15	8	33	8	1	770	87.1	5.88	62.22	8	0	3.461	0.352	1.282	0.364055	0.536687	0.94424	27.17	3.72	48.43	1.21568e+06	4.343e+06	3.62915e+06	5.78	9.32	1.6	High	High	High	High	High	High	High	High	High
FALSE	High	Master Protein	P38117	Electron transfer flavoprotein subunit beta OS=Homo sapiens OX=9606 GN=ETFB PE=1 SV=3	0	61.014	40	12	136	12	1	255	27.8	8.1	397.45	12	0	3.456	0.281	0.953	0.299521	0.358417	0.994106	30.91	2.07	36.61	1.14858e+07	3.61377e+07	4.24678e+07	0.85	4.91	3.7	High	High	High	High	High	High	High	High	High
FALSE	High	Master Protein	P50995	Annexin A11 OS=Homo sapiens OX=9606 GN=ANXA11 PE=1 SV=1	0	40.02	22	10	65	10	1	505	54.4	7.65	170.79	10	0	3.436	0.477	1.545	0.321684	0.758326	0.875261	29.92	3.55	45.07	4.37411e+06	1.40342e+07	9.51014e+06	2.76	2.14	9	High	High	High	High	High	High	High	High	High
FALSE	High	Master Protein	Q9Y5K6	CD2-associated protein OS=Homo sapiens OX=9606 GN=CD2AP PE=1 SV=1	0	55.499	33	16	55	16	1	639	71.4	6.4	128.06	16	0	3.435	0.462	1.545	0.388734	0.760873	0.875261	42.58	10.77	43.25	1.09087e+06	2.94332e+06	2.07968e+06	1.48	7.48	5.16	Peak Found	Peak Found	Peak Found	Peak Found	High	High	Peak Found	Peak Found	High
FALSE	High	Master Protein	P09758	Tumor-associated calcium signal transducer 2 OS=Homo sapiens OX=9606 GN=TACSTD2 PE=1 SV=3	0	58.447	28	10	100	10	1	323	35.7	8.87	307.99	10	0	3.419	0.019	0.024	0.190039	1.11823e-06	2.85864e-07	71.9	0.03	0.05	339007	2.2653e+06	9.67577e+07	3.33	13.46	2.96	Peak Found	Peak Found	Peak Found	Peak Found	Peak Found	Peak Found	High	High	High
FALSE	High	Master Protein	P18206	Vinculin OS=Homo sapiens OX=9606 GN=VCL PE=1 SV=4	0	251.515	49	42	369	42	1	1134	123.7	5.66	1079.07	42	0	3.418	1.196	3.911	0.3069	0.979953	0.213028	32.03	42.16	41.47	6.40897e+07	2.02749e+08	5.64911e+07	1.25	4.24	4.3	High	High	High	High	High	High	High	High	High
FALSE	High	Master Protein	Q16822	Phosphoenolpyruvate carboxykinase [GTP], mitochondrial OS=Homo sapiens OX=9606 GN=PCK2 PE=1 SV=4	0	107.72	37	20	194	20	1	640	70.7	7.62	566.06	20	0	3.407	0.245	0.852	0.306755	0.259574	0.97285	44.53	2.05	21.18	7.51042e+06	2.97623e+07	3.50537e+07	0.9	7.13	3.41	High	High	High	High	High	High	High	High	High
FALSE	High	Master Protein	P20810	Calpastatin OS=Homo sapiens OX=9606 GN=CAST PE=1 SV=4	0	51.256	24	9	53	9	1	708	76.5	5.07	139.54	9	0	3.399	0.331	1.097	0.407938	0.487119	0.979143	36.68	3.35	35	2.62519e+06	9.10228e+06	8.34274e+06	2.94	5.47	6.04	High	High	High	High	High	High	High	High	High
FALSE	High	Master Protein	P62736	Actin, aortic smooth muscle OS=Homo sapiens OX=9606 GN=ACTA2 PE=1 SV=1	0	177.929	56	18	1093	8	1	377	42	5.39	2636.02	18	0	3.388	3.025	11.967	0.312756	0.536687	0.00154988	76.37	114.63	128.34	2.4039e+08	4.37908e+08	3.36235e+08	2.12	12.37	21.71	High	High	High	High	High	High	High	High	High
FALSE	High	Master Protein	O94925	Glutaminase kidney isoform, mitochondrial OS=Homo sapiens OX=9606 GN=GLS PE=1 SV=1	0	80.227	21	9	81	9	1	669	73.4	7.77	247.64	9	0	3.367	1.195	3.91	0.323687	0.979953	0.213028	46.34	40.3	43.62	7.82052e+06	2.44631e+07	6.53014e+06	2.37	0.66	1.75	High	High	High	High	High	High	High	High	High
FALSE	High	Master Protein	Q8IY17	Patatin-like phospholipase domain-containing protein 6 OS=Homo sapiens OX=9606 GN=PNPLA6 PE=1 SV=3	0	14.571	5	4	11	4	1	1375	150.9	7.74	22.68	4	0	3.342	0.968	3.053	0.47274	0.998584	0.411219	32.34	29.65	47.89	164665	670226	168378	13.99	15.1	14.84	Peak Found	Peak Found	Peak Found	High	High	High	Peak Found	Peak Found	High
FALSE	High	Master Protein	Q8IYM9	E3 ubiquitin-protein ligase TRIM22 OS=Homo sapiens OX=9606 GN=TRIM22 PE=1 SV=1	0	22.521	10	4	20	4	1	498	56.9	7.72	38.86	4	0	3.337	0.291	1.456	0.290104	0.50803	0.891358	22.06	5.38	17.77	171090	1.99755e+06	1.89439e+06	16.96	25.69	3.35	Peak Found	Peak Found	Peak Found	Peak Found	High	High	High	High	High
FALSE	High	Master Protein	P50552	Vasodilator-stimulated phosphoprotein OS=Homo sapiens OX=9606 GN=VASP PE=1 SV=3	0	53.592	23	9	61	9	1	380	39.8	8.94	188.99	9	0	3.335	0.57	1.943	0.394251	0.854792	0.751293	40.83	11.98	49.44	2.26011e+06	9.75446e+06	4.70244e+06	6.22	12.82	81.16	Peak Found	Peak Found	Peak Found	High	High	High	High	High	High
FALSE	High	Master Protein	Q12965	Unconventional myosin-Ie OS=Homo sapiens OX=9606 GN=MYO1E PE=1 SV=2	0	15.453	5	4	10	4	1	1108	127	8.92	21.82	4	0	3.333	0.156	0.553	0.362673	0.127743	0.849809	36.04	0.32	9.36	117177	352219	1.40526e+06	13.34	18.31	7.92	Peak Found	Peak Found	Peak Found	Peak Found	Peak Found	Peak Found	High	High	High
FALSE	High	Master Protein	Q12797	Aspartyl/asparaginyl beta-hydroxylase OS=Homo sapiens OX=9606 GN=ASPH PE=1 SV=3	0	130.244	37	25	170	24	1	758	85.8	5.01	411.41	25	1	3.33	0.863	2.92	0.327266	0.972198	0.424767	33.41	32.07	50.93	1.53677e+07	4.58001e+07	1.65479e+07	1.09	4.64	2.72	High	High	High	High	High	High	High	High	High
FALSE	High	Master Protein	O00186	Syntaxin-binding protein 3 OS=Homo sapiens OX=9606 GN=STXBP3 PE=1 SV=2	0	28.837	14	8	44	8	1	592	67.7	7.8	107.81	8	0	3.307	0.286	0.912	0.389295	0.37109	0.987469	41.91	2.42	20.64	915739	4.74714e+06	5.7882e+06	6.96	2.69	4.62	High	Peak Found	Peak Found	High	High	High	High	High	High
FALSE	High	Master Protein	Q15149	Plectin OS=Homo sapiens OX=9606 GN=PLEC PE=1 SV=3	0	925.685	41	162	981	158	1	4684	531.5	5.96	2717.82	162	4	3.298	0.359	1.028	0.333987	0.549671	0.99065	46.11	5.8	58.69	4.74792e+07	1.58321e+08	1.65117e+08	0.55	4.28	2.24	High	High	High	High	High	High	High	High	High
FALSE	High	Master Protein	O95249	Golgi SNAP receptor complex member 1 OS=Homo sapiens OX=9606 GN=GOSR1 PE=1 SV=1	0	10.614	9	3	10	3	1	250	28.6	9.42	31.29	3	0	3.289	0.364	1.065	0.370984	0.658722	0.974505	7.16	0.95	20.61	455277	1.49733e+06	1.23405e+06	2.76	11.5	10.27	Peak Found	Peak Found	Peak Found	Peak Found	Peak Found	Peak Found	High	High	High	Met-loss+Acetyl [N-Term]
FALSE	High	Master Protein	Q16890	Tumor protein D53 OS=Homo sapiens OX=9606 GN=TPD52L1 PE=1 SV=1	0	21.96	29	5	12	5	1	204	22.4	5.62	34.53	5	0	3.282	1.661	6.29	0.394251	0.886815	0.0384152	31.86	12.28	39.57	2.06894e+06	8.02039e+06	1.10624e+06	3.97	1.18	18.37	High	High	Peak Found	High	High	High	Peak Found	Peak Found	Peak Found
FALSE	High	Master Protein	P04066	Tissue alpha-L-fucosidase OS=Homo sapiens OX=9606 GN=FUCA1 PE=1 SV=4	0	13.642	10	4	25	4	1	466	53.7	6.84	57.39	4	0	3.281	0.873	2.813	0.394251	0.983151	0.459501	35.83	37.5	18.09	1.83079e+06	4.35622e+06	1.44155e+06	3.44	8.07	5	Peak Found	High	Peak Found	High	High	High	High	High	High
FALSE	High	Master Protein	Q14258	E3 ubiquitin/ISG15 ligase TRIM25 OS=Homo sapiens OX=9606 GN=TRIM25 PE=1 SV=2	0	35.813	24	12	40	12	1	630	70.9	8.09	98.47	12	0	3.261	0.588	1.799	0.466135	0.871439	0.792776	45.58	14.76	40.84	2.84586e+06	8.04697e+06	7.02946e+06	1.11	7.14	5.75	High	High	High	High	High	High	High	High	High
FALSE	High	Master Protein	P05026	Sodium/potassium-transporting ATPase subunit beta-1 OS=Homo sapiens OX=9606 GN=ATP1B1 PE=1 SV=1	0	35.94	24	6	55	6	1	303	35	8.53	123.55	6	0	3.26	0.809	2.364	0.372063	0.958207	0.616766	34.96	10.96	48.77	4.23401e+06	1.22352e+07	5.95197e+06	2.54	6.38	20	High	High	High	High	High	High	High	High	High
FALSE	High	Master Protein	P50454	Serpin H1 OS=Homo sapiens OX=9606 GN=SERPINH1 PE=1 SV=2	0	250.389	62	22	391	22	1	418	46.4	8.69	1521.37	22	0	3.257	1.644	5.12	0.342543	0.891608	0.08641	25.32	53.66	79.88	2.34007e+08	7.45518e+08	1.49656e+08	1.38	3.41	3.36	High	High	High	High	High	High	High	High	High
FALSE	High	Master Protein	Q96IU4	Putative protein-lysine deacylase ABHD14B OS=Homo sapiens OX=9606 GN=ABHD14B PE=1 SV=1	0	12.161	28	4	4	4	1	210	22.3	6.4	10.86	4	0	3.248	0.339	1.366	0.402171	0.604259	0.909486	30.07	2.79	13.54	48080.3	1.44627e+06	714367	21.59	8.96	2.63	Peak Found	Not Found	Peak Found	Peak Found	Peak Found	Peak Found	Peak Found	Peak Found	Not Found
FALSE	High	Master Protein	Q13586	Stromal interaction molecule 1 OS=Homo sapiens OX=9606 GN=STIM1 PE=1 SV=3	0	34.91	16	9	42	9	1	685	77.4	6.67	90.68	9	0	3.242	0.509	1.626	0.391121	0.787769	0.853092	28.28	6.95	31.63	1.43093e+06	7.25801e+06	5.01002e+06	6.25	3.17	5.38	High	High	High	High	High	High	High	High	High
FALSE	High	Master Protein	P01040	Cystatin-A OS=Homo sapiens OX=9606 GN=CSTA PE=1 SV=1	0.001	6.442	31	2	3	2	1	98	11	5.5	5.07	2	0	3.239	1.02	3.379	0.370984	0.991771	0.275231	15.99	16.87	11.39	444414	1.52288e+06	466466	8.27	5.6	4.84	Peak Found	Peak Found	Peak Found	High	High	High	Peak Found	Peak Found	Peak Found
FALSE	High	Master Protein	Q969P0	Immunoglobulin superfamily member 8 OS=Homo sapiens OX=9606 GN=IGSF8 PE=1 SV=1	0.001	6.56	3	2	7	2	1	613	65	8	17.36	2	0	3.238	0.257	0.514	0.511234	0.345042	0.791788	44.62	4.69	4.78	649461	479680	2.25661e+06	4.81	47.06	3.85	Peak Found	Peak Found	Peak Found	Peak Found	Peak Found	Peak Found	High	High	High
FALSE	High	Master Protein	Q6P1A2	Lysophospholipid acyltransferase 5 OS=Homo sapiens OX=9606 GN=LPCAT3 PE=1 SV=1	0	50.439	23	8	37	8	1	487	56	8.69	123.57	8	0	3.237	0.716	2.417	0.424994	0.948351	0.596266	25.55	7.01	9.95	1.10137e+06	4.52326e+06	571021	3.85	10.36	9.73	Peak Found	Peak Found	Peak Found	High	High	High	Peak Found	Peak Found	Peak Found	Met-loss+Acetyl [N-Term]
FALSE	High	Master Protein	Q96HW7	Integrator complex subunit 4 OS=Homo sapiens OX=9606 GN=INTS4 PE=1 SV=2	0.006	3.128	3	2	3	2	1	963	108.1	6.44	5.47	2	0	3.231	1000	1000	0.413375	9.29656e-17	1.04713e-16	15.27			403059	1.43626e+06		11.26	8.53		High	Peak Found	High	Peak Found	Peak Found	Peak Found	Not Found	Not Found	Not Found
FALSE	High	Master Protein	O95786	Antiviral innate immune response receptor RIG-I OS=Homo sapiens OX=9606 GN=RIGI PE=1 SV=2	0	20.51	6	5	8	5	1	925	106.5	6.4	19.82	5	0	3.222	0.427	1.404	0.511234	0.757314	0.914697	39.86	8.98	25.27	622504	3.80501e+06	1.61183e+06	1.1	6.8	13.91	Peak Found	Peak Found	Peak Found	High	High	High	High	High	Peak Found
FALSE	High	Master Protein	Q8TCB0	Interferon-induced protein 44 OS=Homo sapiens OX=9606 GN=IFI44 PE=1 SV=2	0.001	7.472	8	2	2	2	1	444	50.5	6.89	4.78	2	0	3.202	1.119	3.717	0.466135	0.977921	0.236879	16.78	5.64	16.78	143583	1.30118e+06	123668	3.84	21.5	5.54	Not Found	Not Found	Peak Found	High	High	Peak Found	Peak Found	Not Found	Not Found
FALSE	High	Master Protein	O94901	SUN domain-containing protein 1 OS=Homo sapiens OX=9606 GN=SUN1 PE=1 SV=4	0	36.527	17	8	36	8	1	785	87.1	6.93	84.87	8	0	3.197	0.348	1.107	0.477539	0.524976	0.976897	50.11	2.37	89.79	959612	4.42276e+06	6.48478e+06	5.16	8.49	23.75	Peak Found	Peak Found	Peak Found	High	High	High	High	High	High
FALSE	High	Master Protein	P13804	Electron transfer flavoprotein subunit alpha, mitochondrial OS=Homo sapiens OX=9606 GN=ETFA PE=1 SV=1	0	89.758	49	12	156	12	1	333	35.1	8.38	468.5	12	0	3.194	0.3	1.006	0.358436	0.408846	0.994431	42.76	2.71	54.07	1.4487e+07	4.36307e+07	3.88487e+07	2.34	6.47	4.56	High	High	High	High	High	High	High	High	High
FALSE	High	Master Protein	O00400	Acetyl-coenzyme A transporter 1 OS=Homo sapiens OX=9606 GN=SLC33A1 PE=1 SV=1	0.001	9.052	5	2	10	2	1	549	60.9	7.33	22.87	2	0	3.194	0.605	2.288	0.411157	0.906688	0.614881	62.84	14.33	49.58	323849	1.20385e+06	510966	6.15	19.11	10.05	Peak Found	Peak Found	Peak Found	High	High	High	Peak Found	High	High
FALSE	High	Master Protein	P26022	Pentraxin-related protein PTX3 OS=Homo sapiens OX=9606 GN=PTX3 PE=1 SV=3	0	27.56	17	5	13	5	1	381	41.9	5.01	42.95	5	0	3.168	1000	1000	0.525466	9.29656e-17	1.04713e-16	26.96			121965	690872		19.5	21.76		Peak Found	Peak Found	Peak Found	Peak Found	High	Peak Found	Not Found	Not Found	Not Found
FALSE	High	Master Protein	Q6WCQ1	Myosin phosphatase Rho-interacting protein OS=Homo sapiens OX=9606 GN=MPRIP PE=1 SV=3	0	73.423	22	15	42	15	1	1025	116.5	6.21	97.34	15	0	3.165	0.188	0.573	0.433992	0.126533	0.839772	57.23	1.52	9.16	2.03765e+06	5.41709e+06	1.06841e+07	3.25	6.49	9.23	Peak Found	Peak Found	Peak Found	High	High	High	High	High	High
FALSE	High	Master Protein	Q16656	Nuclear respiratory factor 1 OS=Homo sapiens OX=9606 GN=NRF1 PE=1 SV=1	0.001	4.516	4	2	5	2	1	503	53.5	5.05	9.4	2	0	3.159	0.726	1.038	0.507462	0.947972	0.977751	187.77	39.18	33.52	442535	530281	551522	5.99	23.18	5.94	High	High	High	Peak Found	Peak Found	Peak Found	Peak Found	High	Peak Found
FALSE	High	Master Protein	P55268	Laminin subunit beta-2 OS=Homo sapiens OX=9606 GN=LAMB2 PE=1 SV=2	0	16.11	4	4	7	4	1	1798	195.9	6.52	17.12	4	0	3.158	0.382	1.552	0.466135	0.696597	0.853951	19.76	4.57	70.58	160790	1.17366e+06	700457	5.38	15.72	14.7	Peak Found	Peak Found	Peak Found	Peak Found	High	High	Peak Found	Peak Found	High
FALSE	High	Master Protein	Q9Y490	Talin-1 OS=Homo sapiens OX=9606 GN=TLN1 PE=1 SV=3	0	370.579	36	60	395	56	1	2541	269.6	6.07	978.04	60	4	3.157	1.57	4.806	0.368918	0.909216	0.109871	33.47	41.83	48.73	4.39333e+07	1.35256e+08	2.91165e+07	0.57	1.55	3.19	High	High	High	High	High	High	High	High	High
FALSE	High	Master Protein	P29992	Guanine nucleotide-binding protein subunit alpha-11 OS=Homo sapiens OX=9606 GN=GNA11 PE=1 SV=2	0	35.589	24	7	28	5	1	359	42.1	5.69	60.29	7	2	3.154	0.628	1.911	0.445403	0.887222	0.761825	48.09	11.29	28.99	2.85806e+06	9.45339e+06	4.47229e+06	2.8	2.43	13.39	High	High	High	High	High	High	High	High	High
FALSE	High	Master Protein	O43294	Transforming growth factor beta-1-induced transcript 1 protein OS=Homo sapiens OX=9606 GN=TGFB1I1 PE=1 SV=2	0.001	6.392	5	2	4	2	1	461	49.8	7.03	6.09	2	0	3.15	1.629	23.816	0.50076	0.885285	4.88788e-05	19.74	30.05	114.62	92613.9	809578	77918.8	15.35	16.39	37.96	Peak Found	Peak Found	Peak Found	High	High	High	Peak Found	Peak Found	Peak Found
FALSE	High	Master Protein	Q86W92	Liprin-beta-1 OS=Homo sapiens OX=9606 GN=PPFIBP1 PE=1 SV=2	0	15.514	5	4	12	4	1	1011	114	5.55	19.46	4	0	3.14	1.306	4.199	0.291229	0.942223	0.130284	30.87	35.65	29.54	599058	2.25452e+06	468226	4.63	17.16	14.25	Peak Found	High	Peak Found	High	High	High	Peak Found	Peak Found	Peak Found
FALSE	High	Master Protein	Q5D862	Filaggrin-2 OS=Homo sapiens OX=9606 GN=FLG2 PE=1 SV=1	0	12.797	1	3	11	3	1	2391	247.9	8.31	26.06	3	0	3.136	1.145	3.475	0.473166	0.976547	0.26989	46.57	69.31	46.45	920456	3.1597e+06	947246	7.42	20.33	21.73	High	High	High	High	High	High	Peak Found	High	High
FALSE	High	Master Protein	Q9HD20	Endoplasmic reticulum transmembrane helix translocase OS=Homo sapiens OX=9606 GN=ATP13A1 PE=1 SV=2	0	43.209	10	10	39	10	1	1204	132.9	8.13	82.1	10	0	3.135	0.45	1.326	0.416461	0.714095	0.937736	17.53	5.53	51.45	2.37459e+06	5.15692e+06	4.44608e+06	6.36	5.42	6.76	Peak Found	Peak Found	Peak Found	High	High	High	High	High	High
FALSE	High	Master Protein	P51153	Ras-related protein Rab-13 OS=Homo sapiens OX=9606 GN=RAB13 PE=1 SV=1	0	24.254	39	7	61	5	1	203	22.8	9.19	144.18	7	0	3.134	0.544	1.784	0.425904	0.83214	0.799542	9.27	11.4	44.02	946457	5.6158e+06	3.34203e+06	5.72	3.81	8.6	Peak Found	Peak Found	High	High	High	High	High	High	High
FALSE	High	Master Protein	P37802	Transgelin-2 OS=Homo sapiens OX=9606 GN=TAGLN2 PE=1 SV=3	0	52.276	53	9	124	9	1	199	22.4	8.25	341.75	9	0	3.127	0.553	1.447	0.373168	0.833341	0.903504	23.28	12.52	36.36	4.30945e+07	1.18856e+08	8.5558e+07	0.92	2.36	17.08	High	High	High	High	High	High	High	High	High
FALSE	High	Master Protein	Q8NEW0	Zinc transporter 7 OS=Homo sapiens OX=9606 GN=SLC30A7 PE=1 SV=1	0.001	6.819	6	2	3	2	1	376	41.6	6.95	7.59	2	0	3.091	1.369	3.054	0.375029	0.934585	0.329919	18	66.11	61.72	718990	2.35959e+06	784619	4.19	29.6	9.15	Peak Found	Peak Found	Peak Found	Peak Found	High	High	Peak Found	Peak Found	Peak Found
FALSE	High	Master Protein	Q9ULT8	E3 ubiquitin-protein ligase HECTD1 OS=Homo sapiens OX=9606 GN=HECTD1 PE=1 SV=4	0.001	4.515	1	2	3	2	1	2610	289.2	5.35	3.88	2	0	3.086	5.164	17.406	0.489245	0.166577	0.000508787	14.38	13.11	24.43	94707.3	292269	18340.6	6.84	18.39	13.93	Peak Found	Peak Found	Peak Found	Peak Found	High	High	Peak Found	Peak Found	Peak Found
FALSE	High	Master Protein	Q9Y2D5	PALM2-AKAP2 fusion protein OS=Homo sapiens OX=9606 GN=PALM2AKAP2 PE=1 SV=4	0	30.43	14	8	20	8	1	1103	122	5.06	37.2	8	0	3.083	0.428	1.19	0.50656	0.710771	0.95964	26.53	8.07	65.76	879322	3.29317e+06	2.13252e+06	3.12	5.26	2.77	Peak Found	High	Peak Found	High	High	High	Peak Found	High	High
FALSE	High	Master Protein	Q9UL46	Proteasome activator complex subunit 2 OS=Homo sapiens OX=9606 GN=PSME2 PE=1 SV=4	0	93.802	59	13	153	13	1	239	27.4	5.73	351.79	13	0	3.075	0.291	0.985	0.370984	0.3841	0.998927	46.26	6.23	78.17	9.02672e+06	2.88857e+07	3.15543e+07	2.05	4.75	9.37	High	High	High	High	High	High	High	High	High
FALSE	High	Master Protein	Q10471	Polypeptide N-acetylgalactosaminyltransferase 2 OS=Homo sapiens OX=9606 GN=GALNT2 PE=1 SV=1	0	65.099	25	12	61	11	1	571	64.7	8.35	165.53	12	1	3.06	0.572	1.774	0.443419	0.858167	0.804362	37.45	9.86	43.91	5.60154e+06	1.79083e+07	9.6144e+06	2.06	1.91	9.25	High	High	High	High	High	High	High	High	High
FALSE	High	Master Protein	P10321	HLA class I histocompatibility antigen, C alpha chain OS=Homo sapiens OX=9606 GN=HLA-C PE=1 SV=3	0	94.486	34	9	114	3	1	366	40.6	6.04	347.97	9	0	3.048	0.26	0.826	0.510588	0.300055	0.966646	205.31	0.62	135.07	2.09148e+06	3.33153e+06	4.49397e+06	4.78	0.74	10.42	Peak Found	Peak Found	High	High	High	High	High	High	High
FALSE	High	Master Protein	O15155	BET1 homolog OS=Homo sapiens OX=9606 GN=BET1 PE=1 SV=1	0	13.552	25	2	13	2	1	118	13.3	9.06	41.83	2	0	3.042	0.615	1.83	0.456157	0.882988	0.781728	9.07	2.35	29.77	1.62578e+06	4.6642e+06	2.77967e+06	1.43	6.85	15.47	High	High	High	High	High	High	High	High	High
FALSE	High	Master Protein	Q86Y39	NADH dehydrogenase [ubiquinone] 1 alpha subcomplex subunit 11 OS=Homo sapiens OX=9606 GN=NDUFA11 PE=1 SV=3	0.001	7.76	18	2	10	2	1	141	14.8	8.72	21.84	2	0	3.027	0.557	1.736	0.371909	0.884638	0.807192	16.98	10.87	31.39	133978	405537	285515	43.17	34.31	25.62	Peak Found	Peak Found	High	Peak Found	Peak Found	Peak Found	Peak Found	High	High
FALSE	High	Master Protein	Q9NZB2	Constitutive coactivator of PPAR-gamma-like protein 1 OS=Homo sapiens OX=9606 GN=FAM120A PE=1 SV=2	0	25.765	9	7	25	7	1	1118	121.8	8.88	51.14	7	0	3.025	0.251	0.68	0.516431	0.274835	0.912415	31.6	1.35	9.58	844376	3.36773e+06	4.70953e+06	5.29	8.44	1.55	Peak Found	Peak Found	High	Peak Found	Peak Found	High	High	High	High
FALSE	High	Master Protein	Q53EP0	Fibronectin type III domain-containing protein 3B OS=Homo sapiens OX=9606 GN=FNDC3B PE=1 SV=2	0.001	7.638	2	2	3	2	1	1204	132.8	5.95	6.09	2	0	3.017	1.359	3.983	0.539099	0.933537	0.209981	56.67	43.74	22.78	379977	806783	224709	3.9	24.63	11.35	Peak Found	Peak Found	Peak Found	Peak Found	High	High	Peak Found	Not Found	Peak Found
FALSE	High	Master Protein	Q96A57	Transmembrane protein 230 OS=Homo sapiens OX=9606 GN=TMEM230 PE=1 SV=1	0	10.755	21	2	15	2	1	120	13.2	9.31	41.6	2	0	3.006	0.35	1.066	0.539138	0.528169	0.986807	119.17	11.16	18.35	1.50844e+06	2.78486e+06	2.59735e+06	3.78	4.07	8.58	High	High	High	High	High	High	High	Peak Found	High
FALSE	High	Master Protein	Q93050	V-type proton ATPase 116 kDa subunit a 1 OS=Homo sapiens OX=9606 GN=ATP6V0A1 PE=1 SV=3	0	11.202	4	3	8	3	1	837	96.4	6.43	13.74	3	0	3.003	0.825	2.307	0.296664	0.979953	0.586093	14.18	8.51	18.87	682211	1.92123e+06	849769	4.7	4.86	8.04	High	Peak Found	Peak Found	High	High	High	Peak Found	Peak Found	High
FALSE	High	Master Protein	O95817	BAG family molecular chaperone regulator 3 OS=Homo sapiens OX=9606 GN=BAG3 PE=1 SV=3	0	9.321	6	3	4	3	1	575	61.6	6.95	4.32	3	0	2.998	0.89	2.464	0.470342	0.991483	0.552594	30.24	22.17	30.36	458823	1.38639e+06	549754	15.49	6.54	8.75	Peak Found	Peak Found	Peak Found	High	High	High	Peak Found	Peak Found	Peak Found
FALSE	High	Master Protein	Q96HE7	ERO1-like protein alpha OS=Homo sapiens OX=9606 GN=ERO1A PE=1 SV=2	0	99.486	31	12	132	12	1	468	54.4	5.68	331.89	12	0	2.995	0.289	0.858	0.413375	0.37871	0.974977	30.98	2.07	30.03	6.80884e+06	1.96147e+07	2.36164e+07	4.75	5.19	7.07	High	High	High	High	High	High	High	High	High
FALSE	High	Master Protein	Q9BT22	Chitobiosyldiphosphodolichol beta-mannosyltransferase OS=Homo sapiens OX=9606 GN=ALG1 PE=1 SV=2	0	23.875	9	3	26	3	1	464	52.5	7.23	71.16	3	0	2.987	0.466	1.447	0.333935	0.787148	0.882103	56.11	4.97	79.92	728469	1.58548e+06	1.68365e+06	6.12	19.54	9.78	High	Peak Found	High	High	High	High	High	High	High
FALSE	High	Master Protein	O14950	Myosin regulatory light chain 12B OS=Homo sapiens OX=9606 GN=MYL12B PE=1 SV=2	0	66.603	51	7	114	7	1	172	19.8	4.84	369.14	7	0	2.965	0.657	2.062	0.416461	0.894683	0.705362	34.76	6.09	44.41	3.11467e+07	9.58186e+07	4.75819e+07	2.63	1.72	14.14	High	High	High	High	High	High	High	High	High
FALSE	High	Master Protein	O43169	Cytochrome b5 type B OS=Homo sapiens OX=9606 GN=CYB5B PE=1 SV=3	0	79.757	60	6	109	6	1	150	16.7	4.97	481.2	6	0	2.963	0.538	1.32	0.416461	0.823096	0.938341	35.35	31.18	74.03	8.87947e+06	3.71117e+07	3.37956e+07	2.29	3.2	1.99	High	High	High	High	High	High	High	High	High	Met-loss+Acetyl [N-Term]
FALSE	High	Master Protein	Q9BX68	Adenosine 5'-monophosphoramidase HINT2 OS=Homo sapiens OX=9606 GN=HINT2 PE=1 SV=1	0	30.627	27	3	50	3	1	163	17.2	9.16	152.32	3	0	2.947	0.489	1.456	0.478753	0.768935	0.899306	22.23	4.63	21.38	4.1485e+06	1.15432e+07	7.86194e+06	3.44	11.87	13.68	High	High	High	High	High	High	High	High	High
FALSE	High	Master Protein	P06702	Protein S100-A9 OS=Homo sapiens OX=9606 GN=S100A9 PE=1 SV=1	0	10.774	25	3	9	3	1	114	13.2	6.13	20.69	3	0	2.946	0.487	1.279	0.336019	0.832594	0.931567	28.03	12.02	37.86	640068	1.67456e+06	1.36269e+06	12.81	10.9	18.98	Peak Found	Peak Found	Peak Found	Peak Found	Peak Found	Peak Found	Peak Found	Peak Found	High
FALSE	High	Master Protein	Q9P0J1	[Pyruvate dehydrogenase [acetyl-transferring]]-phosphatase 1, mitochondrial OS=Homo sapiens OX=9606 GN=PDP1 PE=1 SV=3	0	12.29	9	3	7	3	1	537	61	6.67	11.66	3	0	2.935	0.331	0.932	0.373168	0.563731	0.996173	20.97	2.46	21.22	593402	1.69138e+06	1.71821e+06	7.95	1	1.9	Peak Found	Peak Found	Peak Found	High	High	High	High	High	Peak Found
FALSE	High	Master Protein	Q5K651	Sterile alpha motif domain-containing protein 9 OS=Homo sapiens OX=9606 GN=SAMD9 PE=1 SV=1	0	23.908	6	7	18	7	1	1589	184.2	7.83	34.95	7	0	2.934	0.075	0.669	0.320206	0.00377476	0.909602	147.67	0.15	31.13	92554	2.52395e+06	3.88681e+06	10.54	2.51	6.81	Peak Found	Peak Found	Peak Found	High	High	High	High	High	High
FALSE	High	Master Protein	Q9H4G0	Band 4.1-like protein 1 OS=Homo sapiens OX=9606 GN=EPB41L1 PE=1 SV=2	0	85.865	30	18	107	16	1	881	98.4	5.62	254.69	18	2	2.932	0.262	1.071	0.496989	0.305123	0.985206	116.7	6.7	37.24	839502	1.42757e+07	1.46657e+07	6.86	3.83	2.86	Peak Found	Peak Found	Peak Found	High	High	High	High	High	High
FALSE	High	Master Protein	Q6YN16	Hydroxysteroid dehydrogenase-like protein 2 OS=Homo sapiens OX=9606 GN=HSDL2 PE=1 SV=1	0	54.432	42	11	70	11	1	418	45.4	7.99	160.24	11	0	2.931	0.437	1.275	0.50656	0.696303	0.945727	37.37	11.37	36.43	3.08315e+06	1.12523e+07	8.8461e+06	5.47	9.55	2.29	High	High	High	High	High	High	High	High	High
FALSE	High	Master Protein	Q13325	Interferon-induced protein with tetratricopeptide repeats 5 OS=Homo sapiens OX=9606 GN=IFIT5 PE=1 SV=1	0	11.865	7	4	10	4	1	482	55.8	7.4	14.35	4	0	2.911	1.212	2.799	0.445403	0.964949	0.41723	30.04	44.01	38.88	697853	2.68633e+06	767644	16.67	11.28	4.26	Peak Found	Peak Found	Peak Found	High	High	High	Peak Found	Peak Found	Peak Found
FALSE	High	Master Protein	Q13228	Methanethiol oxidase OS=Homo sapiens OX=9606 GN=SELENBP1 PE=1 SV=2	0.002	4.237	6	2	7	2	1	472	52.4	6.37	4.57	2	0	2.906	1000	1000	0.476708	9.29656e-17	1.04713e-16	23.15			437425	1.17791e+06		4.91	19.34		High	Peak Found	High	High	High	High	Not Found	Not Found	Not Found
FALSE	High	Master Protein	P55809	Succinyl-CoA:3-ketoacid coenzyme A transferase 1, mitochondrial OS=Homo sapiens OX=9606 GN=OXCT1 PE=1 SV=1	0	78.323	37	14	110	14	1	520	56.1	7.46	251.85	14	0	2.901	1.043	3.078	0.435472	0.998584	0.381629	31.84	59.51	74.27	1.84619e+07	5.22429e+07	1.50789e+07	1.1	0.35	11.16	High	High	High	High	High	High	High	High	High
FALSE	High	Master Protein	Q16762	Thiosulfate sulfurtransferase OS=Homo sapiens OX=9606 GN=TST PE=1 SV=4	0	53.792	39	8	74	8	1	297	33.4	7.25	176.96	8	0	2.897	0.186	0.506	0.492586	0.124247	0.765239	37.34	1.19	7.56	2.19157e+06	5.43159e+06	1.17839e+07	8.68	3.11	18.31	High	High	Peak Found	High	High	High	High	High	High
FALSE	High	Master Protein	Q9H299	SH3 domain-binding glutamic acid-rich-like protein 3 OS=Homo sapiens OX=9606 GN=SH3BGRL3 PE=1 SV=1	0	16.187	31	3	20	3	1	93	10.4	4.93	48.14	3	0	2.889	2.302	3.669	0.430874	0.736432	0.250755	33.15	49.5	75.48	5.6008e+06	1.49233e+07	2.8801e+06	5.45	0.65	17.61	High	High	High	High	High	High	High	High	High
FALSE	High	Master Protein	P22307	Sterol carrier protein 2 OS=Homo sapiens OX=9606 GN=SCP2 PE=1 SV=2	0	77.442	28	16	115	16	1	547	59	6.89	320.37	16	0	2.879	0.632	1.52	0.442094	0.887222	0.882103	45.74	29.57	49.35	1.29973e+07	3.41367e+07	2.0177e+07	3.41	7.9	3.08	High	High	High	High	High	High	High	High	High	Met-loss+Acetyl [N-Term]
FALSE	High	Master Protein	Q15654	Thyroid receptor-interacting protein 6 OS=Homo sapiens OX=9606 GN=TRIP6 PE=1 SV=3	0	10.82	17	3	4	3	1	476	50.3	7.37	9.96	3	0	2.875	0.877	1.899	0.43751	0.990094	0.728876	28.52	29.8	28.94	818889	2.25492e+06	1.13396e+06	3.82	6.64	14.19	Peak Found	Peak Found	Peak Found	Peak Found	High	High	Peak Found	High	Peak Found
FALSE	High	Master Protein	Q92817	Envoplakin OS=Homo sapiens OX=9606 GN=EVPL PE=1 SV=3	0	73.464	12	18	33	18	1	2033	231.5	6.96	92.19	18	0	2.871	0.303	1.287	0.408643	0.415019	0.94424	130.1	3.82	39.65	395517	2.56168e+06	5.25766e+06	6.01	7.13	9.18	Peak Found	Peak Found	Peak Found	Peak Found	Peak Found	Peak Found	High	Peak Found	Peak Found
FALSE	High	Master Protein	Q8TED1	Probable glutathione peroxidase 8 OS=Homo sapiens OX=9606 GN=GPX8 PE=1 SV=2	0	14.845	20	3	12	3	1	209	23.9	9.35	21.08	3	0	2.869	1.686	4.854	0.465821	0.887222	0.106084	7.58	13.21	17.52	4.9219e+06	1.36721e+07	2.35777e+06	1.33	1.6	1.92	High	High	High	High	High	High	Peak Found	Peak Found	Peak Found
FALSE	High	Master Protein	P17813	Endoglin OS=Homo sapiens OX=9606 GN=ENG PE=1 SV=2	0.001	8.659	4	2	6	2	1	658	70.5	6.61	16.82	2	0	2.865	0.362	1.024	0.40256	0.636868	0.988407	62.73	2.43	49.49	595565	2.32709e+06	1.6215e+06	5.31	19.01	1.47	Peak Found	Peak Found	Peak Found	High	High	High	High	High	Peak Found
FALSE	High	Master Protein	P00167	Cytochrome b5 OS=Homo sapiens OX=9606 GN=CYB5A PE=1 SV=2	0	54.299	49	5	73	5	1	134	15.3	4.96	257.23	5	0	2.845	0.997	2.867	0.507998	0.992895	0.440822	12.08	14.43	21.14	5.79136e+06	1.64777e+07	5.59729e+06	2.26	2.38	4.9	High	High	High	High	High	High	Peak Found	High	High
FALSE	High	Master Protein	Q9BTZ2	Dehydrogenase/reductase SDR family member 4 OS=Homo sapiens OX=9606 GN=DHRS4 PE=1 SV=3	0.001	8.773	12	3	5	3	1	278	29.5	8.56	11.13	3	0	2.835	0.275	0.797	0.521564	0.437977	0.964523	75.81	1.94	28.03	390850	1.08958e+06	1.91974e+06	0.82	12.86	13.68	Not Found	Peak Found	Peak Found	High	High	Peak Found	High	Peak Found	High
FALSE	High	Master Protein	O95297	Myelin protein zero-like protein 1 OS=Homo sapiens OX=9606 GN=MPZL1 PE=1 SV=1	0	11.803	19	3	15	3	1	269	29.1	8.72	37.34	3	0	2.827	2.127	1.881	0.401709	0.776304	0.768125	11.16	17.17	121.83	200440	2.55144e+06	1.86854e+06	11.11	0.53	11.01	Peak Found	Peak Found	Peak Found	High	High	High	High	Peak Found	High
FALSE	High	Master Protein	P45877	Peptidyl-prolyl cis-trans isomerase C OS=Homo sapiens OX=9606 GN=PPIC PE=1 SV=1	0	9.3	10	2	6	2	1	212	22.7	8.4	18.94	2	0	2.826	0.663	1.838	0.539099	0.903031	0.780783	20.71	8.01	35.26	1.4558e+06	4.03133e+06	2.13619e+06	6.08	16.53	2.39	High	High	High	Peak Found	High	High	Peak Found	High	Peak Found
FALSE	High	Master Protein	Q99985	Semaphorin-3C OS=Homo sapiens OX=9606 GN=SEMA3C PE=2 SV=2	0	24.306	8	5	13	5	1	751	85.2	8.69	31.28	5	0	2.819	1000	1000	0.541223	9.29656e-17	1.04713e-16	23.45			397933	1.05509e+06		6.94	8.62		Peak Found	Peak Found	Peak Found	Peak Found	Peak Found	Peak Found	Peak Found	Peak Found	Peak Found
FALSE	High	Master Protein	Q16798	NADP-dependent malic enzyme, mitochondrial OS=Homo sapiens OX=9606 GN=ME3 PE=1 SV=2	0.001	6.983	6	2	9	2	1	604	67	7.97	7.43	2	0	2.805	0.946	2.666	0.548293	0.998584	0.550116	19.13	12.69	19.01	76647.6	212897	45937.2	10.17	14.23	9.69	Peak Found	Peak Found	Peak Found	Peak Found	Peak Found	Peak Found	Not Found	Not Found	Peak Found
FALSE	High	Master Protein	Q92882	Osteoclast-stimulating factor 1 OS=Homo sapiens OX=9606 GN=OSTF1 PE=1 SV=2	0	20.053	36	5	15	5	1	214	23.8	5.68	29.61	5	0	2.803	0.21	0.527	0.559983	0.274835	0.807978	18.15	1.66	8.58	101571	835686	1.8301e+06	10.28	8.98	10.32	Peak Found	Peak Found	Peak Found	Peak Found	Peak Found	Peak Found	High	High	High	Met-loss+Acetyl [N-Term]
FALSE	High	Master Protein	Q9NRW7	Vacuolar protein sorting-associated protein 45 OS=Homo sapiens OX=9606 GN=VPS45 PE=1 SV=1	0	13.467	5	2	26	2	1	570	65	8.24	39.76	2	0	2.797	0.638	1.839	0.54842	0.918736	0.763213	56.59	8.17	42.48	368442	1.03635e+06	602413	11.19	19.27	1.96	High	High	High	High	High	High	High	High	High
FALSE	High	Master Protein	Q9H173	Nucleotide exchange factor SIL1 OS=Homo sapiens OX=9606 GN=SIL1 PE=1 SV=1	0.001	7.173	4	2	9	2	1	461	52.1	5.36	17.37	2	0	2.795	0.659	1.846	0.578337	0.930822	0.755895	14.5	6.74	18.06	282712	790066	428916	8.96	10.97	22.99	Peak Found	Peak Found	Peak Found	High	High	High	High	High	High
FALSE	High	Master Protein	Q8TDB6	E3 ubiquitin-protein ligase DTX3L OS=Homo sapiens OX=9606 GN=DTX3L PE=1 SV=1	0	29.116	11	6	22	6	1	740	83.5	8.06	55.23	6	0	2.793	0.613	1.016	0.519826	0.909216	0.986807	116.36	50.68	50.67	511072	1.0536e+06	1.1973e+06	11.13	18.57	8.86	Peak Found	Peak Found	Peak Found	Peak Found	High	High	High	High	High
FALSE	High	Master Protein	P55210	Caspase-7 OS=Homo sapiens OX=9606 GN=CASP7 PE=1 SV=1	0	9.787	11	2	2	2	1	303	34.3	6.07	3.88	2	0	2.789	0.778	2.44	0.46365	0.968963	0.606633	21.18	5.99	13.06	105056	522157	215016	12.37	4.16	2.07	Peak Found	Peak Found	Peak Found	Peak Found	High	Peak Found	Peak Found	Peak Found	Peak Found
FALSE	High	Master Protein	Q9H4M9	EH domain-containing protein 1 OS=Homo sapiens OX=9606 GN=EHD1 PE=1 SV=2	0	85.89	41	19	90	15	1	534	60.6	6.83	196.31	19	1	2.783	0.403	1.05	0.499989	0.626885	0.987469	31.93	6.38	34.07	6.75946e+06	2.32956e+07	1.43623e+07	5.95	4.87	3.69	High	High	High	High	High	High	High	High	High
FALSE	High	Master Protein	Q15746	Myosin light chain kinase, smooth muscle OS=Homo sapiens OX=9606 GN=MYLK PE=1 SV=4	0	11.194	2	4	4	4	1	1914	210.6	6.15	7.44	4	0	2.781	0.653	1.66	0.432521	0.92833	0.81107	17.05	8.06	14	541696	1.74208e+06	318089	6.66	3.32	10.52	Peak Found	Peak Found	Peak Found	Peak Found	High	High	Peak Found	Not Found	Peak Found
FALSE	High	Master Protein	P00533	Epidermal growth factor receptor OS=Homo sapiens OX=9606 GN=EGFR PE=1 SV=2	0	92.047	19	16	120	15	1	1210	134.2	6.68	342.17	16	1	2.78	0.276	0.751	0.515538	0.344171	0.945727	32.59	2.2	26.47	7.29406e+06	1.57654e+07	2.97014e+07	3.23	4.33	2.43	High	High	High	High	High	High	High	High	High
FALSE	High	Master Protein	P02751	Fibronectin OS=Homo sapiens OX=9606 GN=FN1 PE=1 SV=5	0	144.745	16	26	99	26	1	2477	272.2	5.5	283.87	26	0	2.768	0.162	0.453	0.505682	0.0822665	0.687017	39.27	0.81	7.31	7.4819e+06	2.30874e+07	5.31101e+07	2.93	1.4	1.06	High	High	High	High	High	High	High	High	High
FALSE	High	Master Protein	Q969H8	Myeloid-derived growth factor OS=Homo sapiens OX=9606 GN=MYDGF PE=1 SV=1	0	30.194	31	5	60	5	1	173	18.8	6.68	147.38	5	0	2.755	2.222	6.364	0.475315	0.760873	0.0367974	14.82	38.37	51.74	1.17985e+07	3.03296e+07	4.35151e+06	0.99	5.64	10.38	High	High	High	High	High	High	High	High	High
FALSE	High	Master Protein	Q00577	Transcriptional activator protein Pur-alpha OS=Homo sapiens OX=9606 GN=PURA PE=1 SV=2	0	24.345	34	6	38	6	1	322	34.9	6.44	86.21	6	0	2.753	0.266	0.941	0.527762	0.316759	0.99245	70.37	4.2	29.55	2.19963e+06	6.20196e+06	6.46793e+06	3.51	9.83	6.48	Peak Found	High	Peak Found	High	High	High	High	High	High	Acetyl [K87(100)]
FALSE	High	Master Protein	Q14533	Keratin, type II cuticular Hb1 OS=Homo sapiens OX=9606 GN=KRT81 PE=1 SV=3	0	17.36	8	3	9	3	1	505	54.9	5.47	27.97	3	0	2.746	0.093	0.521	0.412385	0.010775	0.780348	207.54	0.43	11.04	245248	2.56245e+06	4.92586e+06	3.28	16.93	7.08	Peak Found	Peak Found	Peak Found	High	High	High	High	High	High
FALSE	High	Master Protein	Q9BS26	Endoplasmic reticulum resident protein 44 OS=Homo sapiens OX=9606 GN=ERP44 PE=1 SV=1	0	40.64	35	12	67	11	1	406	46.9	5.26	151.47	12	1	2.745	0.311	0.857	0.483585	0.43413	0.974505	28.27	5.14	29.88	1.04821e+07	2.89785e+07	3.59613e+07	3.81	1.79	4.31	High	High	High	High	High	High	High	High	High
FALSE	High	Master Protein	Q9C0C2	182 kDa tankyrase-1-binding protein OS=Homo sapiens OX=9606 GN=TNKS1BP1 PE=1 SV=4	0	148.866	23	28	146	28	1	1729	181.7	4.86	373.99	28	0	2.741	0.515	1.304	0.527762	0.794551	0.942542	39.78	12.21	43.96	5.72428e+06	1.86683e+07	1.07883e+07	3.67	2.19	4.96	High	High	High	High	High	High	High	High	High
FALSE	High	Master Protein	O95425	Supervillin OS=Homo sapiens OX=9606 GN=SVIL PE=1 SV=2	0	52.881	7	10	24	10	1	2214	247.6	6.98	52.36	10	0	2.74	0.177	0.485	0.545274	0.107698	0.735654	20.77	1.28	7.94	942642	2.80176e+06	5.59437e+06	3.04	7.3	2.7	Peak Found	Peak Found	Peak Found	Peak Found	Peak Found	High	High	High	High
FALSE	High	Master Protein	Q14914	Prostaglandin reductase 1 OS=Homo sapiens OX=9606 GN=PTGR1 PE=1 SV=2	0	22.657	27	6	25	6	1	329	35.8	8.29	43.18	6	0	2.738	0.658	1.826	0.39377	0.928003	0.752695	69.36	13.58	97.01	484375	1.95967e+06	1.08845e+06	3.98	14.72	14.38	Peak Found	Peak Found	Peak Found	High	High	High	Peak Found	Peak Found	Peak Found
FALSE	High	Master Protein	P06756	Integrin alpha-V OS=Homo sapiens OX=9606 GN=ITGAV PE=1 SV=2	0	92.579	24	19	108	19	1	1048	116	5.68	266.05	19	0	2.738	0.645	1.992	0.507998	0.889956	0.731556	26.46	13.4	45.53	7.67498e+06	2.17863e+07	1.1696e+07	4.74	7.7	4.34	High	High	High	High	High	High	High	High	High
FALSE	High	Master Protein	Q15642	Cdc42-interacting protein 4 OS=Homo sapiens OX=9606 GN=TRIP10 PE=1 SV=3	0.001	8.307	5	2	9	2	1	601	68.3	5.73	10.56	2	0	2.736	2.135	1.864	0.604359	0.766347	0.755895	36.43	82.06	33.8	110247	923964	475523	15.38	6.8	6.41	Peak Found	Peak Found	Peak Found	High	High	High	Peak Found	Peak Found	Peak Found
FALSE	High	Master Protein	P80303	Nucleobindin-2 OS=Homo sapiens OX=9606 GN=NUCB2 PE=1 SV=3	0	95.315	43	14	88	13	1	420	50.2	5.12	215.52	14	0	2.727	2.372	7.102	0.487804	0.713706	0.0230368	20.94	54.9	41.27	1.15229e+07	3.06002e+07	4.20236e+06	2.19	5.16	4.72	High	High	High	High	High	High	High	High	High
FALSE	High	Master Protein	Q9Y6I9	Testis-expressed protein 264 OS=Homo sapiens OX=9606 GN=TEX264 PE=1 SV=1	0.001	9.022	12	3	9	3	1	313	34.2	4.86	23.04	3	0	2.726	0.342	0.581	0.588043	0.566204	0.858123	11.82	8.08	4.46	331818	644215	2.23627e+06	4.82	40.76	4.93	Peak Found	Peak Found	Peak Found	Peak Found	Peak Found	Peak Found	High	High	Peak Found
FALSE	High	Master Protein	Q9BSJ8	Extended synaptotagmin-1 OS=Homo sapiens OX=9606 GN=ESYT1 PE=1 SV=1	0	153.718	32	28	255	28	1	1104	122.8	5.83	705.16	28	0	2.715	1.296	3.176	0.494636	0.962651	0.355033	46.4	37.73	42.04	1.73052e+07	4.67398e+07	1.27322e+07	0.42	5.89	3.76	High	High	High	High	High	High	High	High	High
FALSE	High	Master Protein	Q9Y394	Dehydrogenase/reductase SDR family member 7 OS=Homo sapiens OX=9606 GN=DHRS7 PE=1 SV=1	0	61.168	25	8	90	8	1	339	38.3	8.32	249.17	8	0	2.709	0.91	2.657	0.515798	0.985332	0.510247	61.46	57.57	44.3	9.11699e+06	1.99067e+07	8.86455e+06	3.14	12.67	13.55	High	High	High	High	High	High	High	High	High
FALSE	High	Master Protein	Q9NXG6	Transmembrane prolyl 4-hydroxylase OS=Homo sapiens OX=9606 GN=P4HTM PE=1 SV=2	0.001	7.375	6	2	3	2	1	502	56.6	6.06	4.77	2	0	2.704	0.168	0.486	0.528195	0.1569	0.803448	14.64	0.7	3.33	88682.1	372926	775356	1.19	16.14	13.44	Peak Found	Not Found	Not Found	Peak Found	Peak Found	Peak Found	High	Peak Found	High
FALSE	High	Master Protein	O60716	Catenin delta-1 OS=Homo sapiens OX=9606 GN=CTNND1 PE=1 SV=1	0	207.471	40	29	289	29	1	968	108.1	6.23	863.24	29	0	2.703	0.19	0.542	0.499364	0.12998	0.80531	44.07	1.51	11.34	1.25884e+07	3.59545e+07	7.76294e+07	2.04	2.2	4.3	High	High	High	High	High	High	High	High	High
FALSE	High	Master Protein	P23743	Diacylglycerol kinase alpha OS=Homo sapiens OX=9606 GN=DGKA PE=1 SV=3	0	16.872	12	5	11	5	1	735	82.6	6.73	16.57	5	0	2.69	0.982	3.134	0.539138	0.994822	0.396888	62.49	17.74	18.83	171556	281071	82585.7	31.47	10.73	14.19	Peak Found	Peak Found	Peak Found	Peak Found	Peak Found	Peak Found	Not Found	Peak Found	Peak Found
FALSE	High	Master Protein	P19224	UDP-glucuronosyltransferase 1-6 OS=Homo sapiens OX=9606 GN=UGT1A6 PE=1 SV=2	0	84.512	34	16	90	11	1	532	60.7	8.41	200.94	16	5	2.682	0.085	1.574	0.628075	0.00721459	0.864706	107.22	0.72	136.43	291098	4.21957e+06	7.37247e+06	3.12	4.28	1.23	Peak Found	Peak Found	Peak Found	Peak Found	Peak Found	Peak Found	High	High	High
FALSE	High	Master Protein	O75477	Erlin-1 OS=Homo sapiens OX=9606 GN=ERLIN1 PE=1 SV=2	0	34.484	27	8	63	5	1	348	39.1	7.87	172.05	8	0	2.672	0.552	1.506	0.582201	0.83294	0.882103	18.85	7.19	49.28	2.93107e+06	8.18221e+06	5.26079e+06	1.81	4.72	5.97	High	High	High	High	High	High	High	High	High
FALSE	High	Master Protein	Q13492	Phosphatidylinositol-binding clathrin assembly protein OS=Homo sapiens OX=9606 GN=PICALM PE=1 SV=2	0	56.498	27	11	72	11	1	652	70.7	7.9	164.27	11	0	2.671	0.752	2.161	0.529503	0.934585	0.670865	36.62	20.24	93.87	4.67939e+06	1.33944e+07	6.32451e+06	4.17	9.04	6.04	High	High	High	High	High	High	High	High	High
FALSE	High	Master Protein	Q14192	Four and a half LIM domains protein 2 OS=Homo sapiens OX=9606 GN=FHL2 PE=1 SV=3	0	15.437	10	3	29	3	1	279	32.2	7.55	84.49	3	0	2.648	0.137	0.282	0.512975	0.0481884	0.301604	50.58	0.63	6.01	536990	1.56147e+06	4.87926e+06	6.32	13.71	24.08	Peak Found	Peak Found	Peak Found	Peak Found	High	High	High	High	High
FALSE	High	Master Protein	P19367	Hexokinase-1 OS=Homo sapiens OX=9606 GN=HK1 PE=1 SV=3	0	111.181	27	23	173	21	1	917	102.4	6.8	479.67	23	1	2.64	0.743	2.08	0.51728	0.934585	0.700042	32.26	17.73	44.57	1.93973e+07	4.51705e+07	2.80852e+07	1.03	7.37	3.35	High	High	High	High	High	High	High	High	High
FALSE	High	Master Protein	P19022	Cadherin-2 OS=Homo sapiens OX=9606 GN=CDH2 PE=1 SV=4	0	38.768	17	7	29	7	1	906	99.7	4.81	71.42	7	0	2.634	2.363	11.598	0.597806	0.699505	0.00185101	31.87	67.14	56.47	2.46516e+06	9.20915e+06	454105	5.57	15.19	56.36	High	High	High	High	High	High	Peak Found	Peak Found	Peak Found
FALSE	High	Master Protein	O43707	Alpha-actinin-4 OS=Homo sapiens OX=9606 GN=ACTN4 PE=1 SV=2	0	557.443	62	51	931	37	1	911	104.8	5.44	3061.69	51	14	2.634	0.344	0.905	0.518976	0.51836	0.987469	45.83	6.29	46.65	1.80186e+08	4.33116e+08	4.99268e+08	1.76	0.99	1.73	High	High	High	High	High	High	High	High	High	Acetyl [K701(99.9)]
FALSE	High	Master Protein	Q14728	Major facilitator superfamily domain-containing protein 10 OS=Homo sapiens OX=9606 GN=MFSD10 PE=1 SV=1	0	9.844	5	2	6	2	1	455	48.3	9.6	19	2	0	2.633	0.6	0.677	0.615789	0.898522	0.931567	21.59	40.6	4.37	359696	688075	1.07887e+06	12.3	11.24	3.41	Peak Found	Peak Found	Peak Found	Peak Found	Peak Found	Peak Found	Peak Found	High	High
FALSE	High	Master Protein	P04040	Catalase OS=Homo sapiens OX=9606 GN=CAT PE=1 SV=3	0	161.475	54	23	218	23	1	527	59.7	7.39	684.7	23	0	2.631	0.863	2.419	0.519826	0.972198	0.596266	37.31	26.85	45.65	1.18742e+07	3.42515e+07	1.29037e+07	2.9	5.28	5	High	High	High	High	High	High	High	High	High	Met-loss+Acetyl [N-Term]
FALSE	High	Master Protein	Q8IY21	Probable ATP-dependent RNA helicase DDX60 OS=Homo sapiens OX=9606 GN=DDX60 PE=1 SV=3	0	27.881	5	7	16	7	1	1712	197.7	7.59	38.07	7	0	2.628	0.239	0.725	0.61017	0.24487	0.937736	51.21	3.83	24.61	1.37061e+06	3.85017e+06	4.26296e+06	1.09	9.05	7.63	Peak Found	Peak Found	Peak Found	High	High	Peak Found	High	High	High
FALSE	High	Master Protein	Q9Y276	Mitochondrial chaperone BCS1 OS=Homo sapiens OX=9606 GN=BCS1L PE=1 SV=1	0	10.3	7	2	8	2	1	419	47.5	8.5	17.65	2	0	2.624	0.384	1.007	0.616765	0.693091	0.987469	7.92	4.28	22.34	363834	912367	988569	6.33	23.56	13.3	Peak Found	Peak Found	Peak Found	Peak Found	High	Peak Found	High	High	Peak Found
FALSE	High	Master Protein	O14684	Prostaglandin E synthase OS=Homo sapiens OX=9606 GN=PTGES PE=1 SV=2	0	14.45	14	3	18	3	1	152	17.1	9.5	53.45	3	0	2.615	0.002	0.006	0.57528	8.2421e-15	3.72054e-13	9.53	0	0	72829.1	190439	4.4919e+07	3.25	8.51	4.46	Not Found	Not Found	Peak Found	Not Found	Peak Found	Not Found	High	High	High
FALSE	High	Master Protein	P42330	Aldo-keto reductase family 1 member C3 OS=Homo sapiens OX=9606 GN=AKR1C3 PE=1 SV=4	0	40.479	44	10	46	7	1	323	36.8	7.94	121.39	10	3	2.604	2.68	2.949	0.617043	0.604525	0.41723	104.76	80.84	66.8	2.71605e+06	8.53556e+06	755186	1.33	5.7	22.62	Peak Found	Peak Found	Peak Found	High	High	High	Peak Found	Peak Found	Peak Found
FALSE	High	Master Protein	P80188	Neutrophil gelatinase-associated lipocalin OS=Homo sapiens OX=9606 GN=LCN2 PE=1 SV=2	0	28.608	27	5	19	5	1	198	22.6	8.91	53.57	5	0	2.604	0.716	1.864	0.636045	0.947182	0.752811	15.17	4.87	12.82	117605	109014	1.75723e+06	0.89	16.24	11.69	Peak Found	Not Found	Peak Found	Peak Found	Peak Found	Not Found	High	High	High
FALSE	High	Master Protein	P13797	Plastin-3 OS=Homo sapiens OX=9606 GN=PLS3 PE=1 SV=4	0	100.429	33	17	164	10	1	630	70.8	5.6	464.28	17	2	2.603	0.43	1.065	0.534826	0.681298	0.986807	33.95	6.17	43.44	9.54365e+06	2.27778e+07	2.23266e+07	4.47	7.64	4.23	High	High	High	High	High	High	High	High	High
FALSE	High	Master Protein	O43278	Kunitz-type protease inhibitor 1 OS=Homo sapiens OX=9606 GN=SPINT1 PE=1 SV=2	0	33.511	16	8	47	8	1	529	58.4	6.29	117.55	8	0	2.596	0.025	0.303	0.481659	7.1745e-06	0.356046	16.89	0	3.89	22752.1	2.18532e+06	7.01026e+06	6.15	10.38	5.76	Peak Found	Peak Found	Peak Found	High	Peak Found	Peak Found	High	High	High
FALSE	High	Master Protein	Q5M775	Cytospin-B OS=Homo sapiens OX=9606 GN=SPECC1 PE=1 SV=1	0	13.178	6	5	16	5	1	1068	118.5	6.7	18.22	5	0	2.58	0.367	0.931	0.66501	0.55885	0.989206	51.99	7.85	17.84	2.01351e+06	2.67142e+06	3.23034e+06	6.06	9.72	3.72	Peak Found	Peak Found	Peak Found	High	High	High	High	High	High
FALSE	High	Master Protein	P30519	Heme oxygenase 2 OS=Homo sapiens OX=9606 GN=HMOX2 PE=1 SV=2	0	66.304	42	9	92	9	1	316	36	5.41	292.56	9	0	2.58	0.33	0.88	0.559271	0.485805	0.981494	52	4.78	27.97	2.63783e+06	7.50616e+06	8.42667e+06	5.84	8.79	14.88	High	High	High	High	High	High	High	High	High	Met-loss+Acetyl [N-Term]
FALSE	High	Master Protein	Q9UMX5	Neudesin OS=Homo sapiens OX=9606 GN=NENF PE=1 SV=1	0	14.92	26	4	10	4	1	172	18.8	5.69	28.04	4	0	2.579	0.612	1.687	0.574082	0.882988	0.835804	16.27	5.75	13.19	3.36754e+06	9.01747e+06	5.33671e+06	2.95	3.05	6.71	Peak Found	High	Peak Found	High	Peak Found	Peak Found	Peak Found	High	Peak Found
FALSE	High	Master Protein	Q4KMQ2	Anoctamin-6 OS=Homo sapiens OX=9606 GN=ANO6 PE=1 SV=2	0	15.784	6	4	18	4	1	910	106.1	7.77	36.26	4	0	2.576	1.097	3.112	0.505944	0.984688	0.319959	44.49	37.16	71.7	467933	2.25858e+06	340216	12.18	3.35	7.02	Peak Found	High	Peak Found	Peak Found	High	High	Peak Found	Peak Found	Peak Found
FALSE	High	Master Protein	O15439	ATP-binding cassette sub-family C member 4 OS=Homo sapiens OX=9606 GN=ABCC4 PE=1 SV=3	0	45.23	15	12	25	12	1	1325	149.4	8.19	48.08	12	0	2.572	0.331	1.032	0.647381	0.582641	0.982081	49.58	7.34	37.53	147433	989610	905274	25.18	22.19	17.32	Peak Found	Peak Found	Peak Found	Peak Found	Peak Found	Peak Found	Peak Found	Peak Found	Peak Found
FALSE	High	Master Protein	Q5JTJ3	Cytochrome c oxidase assembly factor 6 homolog OS=Homo sapiens OX=9606 GN=COA6 PE=1 SV=1	0	10.409	13	2	7	2	1	125	14.1	8.25	21.84	2	0	2.571	0.274	0.773	0.466807	0.39793	0.953766	32.05	4.81	15.77	732090	1.6203e+06	1.90288e+06	7.78	5.01	15.09	Peak Found	Peak Found	Peak Found	Peak Found	Peak Found	Peak Found	Peak Found	Peak Found	High
FALSE	High	Master Protein	P07199	Major centromere autoantigen B OS=Homo sapiens OX=9606 GN=CENPB PE=1 SV=2	0	14.141	8	4	17	4	1	599	65.1	4.55	34.83	4	0	2.566	0.492	1.124	0.639862	0.77415	0.974505	46.58	4.02	35.54	1.26962e+06	3.18162e+06	2.51606e+06	5.48	3.92	5.29	High	High	High	High	High	High	High	High	High
FALSE	High	Master Protein	P13473	Lysosome-associated membrane glycoprotein 2 OS=Homo sapiens OX=9606 GN=LAMP2 PE=1 SV=2	0	14.957	9	3	20	3	1	410	44.9	5.63	54.97	3	0	2.564	1.261	2.018	0.545087	0.956305	0.679864	100.57	39.61	136.6	1.18747e+06	1.78832e+06	780321	2	55.23	31.95	Peak Found	Peak Found	Peak Found	High	High	High	High	Peak Found	Peak Found
FALSE	High	Master Protein	Q9UKG9	Peroxisomal carnitine O-octanoyltransferase OS=Homo sapiens OX=9606 GN=CROT PE=1 SV=2	0	23.22	13	5	25	5	1	612	70.1	7.08	40.17	5	0	2.56	0.299	0.853	0.664088	0.520994	0.987469	14.51	1.67	28.26	264241	515711	679820	4.66	13.14	13.73	Peak Found	Peak Found	Peak Found	Peak Found	Peak Found	Peak Found	Peak Found	High	High
FALSE	High	Master Protein	P21291	Cysteine and glycine-rich protein 1 OS=Homo sapiens OX=9606 GN=CSRP1 PE=1 SV=3	0	27.226	33	5	33	5	1	193	20.6	8.57	85.61	5	0	2.557	1.206	2.811	0.543335	0.977604	0.460334	55.51	21.23	57.54	7.70544e+06	2.00776e+07	6.3819e+06	1	6.03	3.12	High	High	High	High	High	High	High	High	High
FALSE	High	Master Protein	Q07954	Prolow-density lipoprotein receptor-related protein 1 OS=Homo sapiens OX=9606 GN=LRP1 PE=1 SV=2	0	108.644	7	22	63	22	1	4544	504.3	5.39	163.67	22	0	2.553	3.941	8.319	0.550725	0.328775	0.0109578	33.48	78.16	78.32	6.90057e+06	1.92126e+07	981840	4.52	9.24	9.93	High	High	High	High	High	High	Peak Found	Peak Found	Peak Found
FALSE	High	Master Protein	P07602	Prosaposin OS=Homo sapiens OX=9606 GN=PSAP PE=1 SV=2	0	12.144	7	4	20	4	1	524	58.1	5.17	29	4	0	2.552	1.241	3.309	0.630887	0.962977	0.321086	36.63	61.5	39.33	1.40206e+06	3.56506e+06	1.49662e+06	3.5	14.57	4.21	High	High	High	High	High	High	Peak Found	Peak Found	High
FALSE	High	Master Protein	Q9BZF9	Uveal autoantigen with coiled-coil domains and ankyrin repeats OS=Homo sapiens OX=9606 GN=UACA PE=1 SV=2	0.001	8.057	2	2	3	2	1	1416	162.4	7.03	7.09	2	0	2.549	0.233	0.563	0.597806	0.324352	0.882103	28.35	1.72	3.91	85833.8	176947	324902	22.3	19.82	15.68	Peak Found	Peak Found	Peak Found	Peak Found	Peak Found	Peak Found	Peak Found	High	High
FALSE	High	Master Protein	P50281	Matrix metalloproteinase-14 OS=Homo sapiens OX=9606 GN=MMP14 PE=1 SV=3	0	33.658	16	9	32	9	1	582	65.9	7.77	73.77	9	0	2.546	2.091	4.725	0.545087	0.787769	0.11671	28.91	28.33	48.33	7.45786e+06	1.9392e+07	2.32332e+06	3.59	9.88	2.73	High	High	High	High	High	High	Peak Found	Peak Found	Peak Found
FALSE	High	Master Protein	Q14108	Lysosome membrane protein 2 OS=Homo sapiens OX=9606 GN=SCARB2 PE=1 SV=2	0	61.16	18	7	77	7	1	478	54.3	5.14	245.96	7	0	2.545	0.349	0.871	0.627542	0.528953	0.978729	14.26	2.43	17.31	3.04163e+06	7.61934e+06	7.80254e+06	1.52	3.71	1.79	High	High	High	High	High	High	High	High	High
FALSE	High	Master Protein	P49023	Paxillin OS=Homo sapiens OX=9606 GN=PXN PE=1 SV=3	0	48.159	18	8	46	8	1	591	64.5	6.19	102.77	8	0	2.541	0.96	3.173	0.600167	0.991634	0.35521	31.05	40.39	57.05	3.92114e+06	1.04062e+07	4.86896e+06	7.26	7.91	6.09	High	High	High	High	High	High	Peak Found	High	Peak Found
FALSE	High	Master Protein	P08727	Keratin, type I cytoskeletal 19 OS=Homo sapiens OX=9606 GN=KRT19 PE=1 SV=4	0	440.034	84	41	1032	25	1	400	44.1	5.14	3055.78	41	16	2.536	0.019	0.022	0.543335	8.39028e-07	1.09494e-07	68.98	0.04	0.06	3.78971e+07	7.0268e+07	1.85771e+09	2.05	5.41	0.99	High	Peak Found	Peak Found	High	High	High	High	High	High
FALSE	High	Master Protein	O43824	Putative GTP-binding protein 6 OS=Homo sapiens OX=9606 GN=GTPBP6 PE=1 SV=4	0	10.355	10	3	6	3	1	516	56.9	9.42	14.03	3	0	2.531	8.523	5.3	0.61336	0.0475232	0.0648459	7.42	11.87	253.1	1.10567e+06	3.07917e+06	490041	8.25	3.92	8.45	Peak Found	Peak Found	Peak Found	Peak Found	Peak Found	Peak Found	Peak Found	Peak Found	Peak Found
FALSE	High	Master Protein	Q2PPJ7	Ral GTPase-activating protein subunit alpha-2 OS=Homo sapiens OX=9606 GN=RALGAPA2 PE=1 SV=2	0.001	6.709	1	2	3	2	1	1873	210.6	6.07	7.2	2	0	2.525	1000	1000	0.677608	9.29656e-17	1.04713e-16	7.08			55012.5	42679.3		1.79	3		Peak Found	Peak Found	Peak Found	Not Found	Peak Found	Peak Found	Not Found	Not Found	Not Found
FALSE	High	Master Protein	Q6P587	Acylpyruvase FAHD1, mitochondrial OS=Homo sapiens OX=9606 GN=FAHD1 PE=1 SV=2	0	19.546	27	3	27	3	1	224	24.8	7.39	63.15	3	0	2.524	0.6	1.511	0.630203	0.878186	0.882103	14.92	28.73	45.55	1.23827e+06	2.90639e+06	3.01324e+06	3.64	17.6	7.77	High	Peak Found	High	High	High	High	High	High	High
FALSE	High	Master Protein	P53680	AP-2 complex subunit sigma OS=Homo sapiens OX=9606 GN=AP2S1 PE=1 SV=2	0	17.849	25	3	9	3	1	142	17	6.18	25.43	3	0	2.524	0.672	2.199	0.673121	0.920812	0.654462	47.04	52.53	87.01	1.50666e+06	2.99702e+06	1.21178e+06	3.37	12.28	46.09	Peak Found	Peak Found	High	High	High	High	Peak Found	High	High
FALSE	High	Master Protein	Q8IUH4	Palmitoyltransferase ZDHHC13 OS=Homo sapiens OX=9606 GN=ZDHHC13 PE=1 SV=3	0.001	6.487	4	2	3	2	1	622	70.8	8.07	5.86	2	0	2.52	0.351	0.835	0.567481	0.624376	0.974505	26.7	3.32	9.16	288760	1.34371e+06	1.82626e+06	22.91	14.56	9.73	Peak Found	Peak Found	Peak Found	Peak Found	Peak Found	High	High	Peak Found	Peak Found
FALSE	High	Master Protein	O15230	Laminin subunit alpha-5 OS=Homo sapiens OX=9606 GN=LAMA5 PE=1 SV=8	0.001	7.117	1	2	2	2	1	3695	399.5	7.02	4.99	2	0	2.512	0.653	1.629	0.525466	0.926077	0.838727	4.44	17.58	41.24	257946	338576	207829	4.16	2.8	41.99	Peak Found	Peak Found	Not Found	Not Found	Peak Found	High	Peak Found	Peak Found	Peak Found
FALSE	High	Master Protein	O14656	Torsin-1A OS=Homo sapiens OX=9606 GN=TOR1A PE=1 SV=1	0	25.754	17	5	26	5	1	332	37.8	6.99	47.18	5	0	2.508	0.423	1.149	0.575198	0.665982	0.97017	47.64	11.91	28.16	2.06239e+06	4.35997e+06	4.03203e+06	19.61	19.85	10.86	High	Peak Found	Peak Found	High	High	High	High	High	High
FALSE	High	Master Protein	Q02809	Procollagen-lysine,2-oxoglutarate 5-dioxygenase 1 OS=Homo sapiens OX=9606 GN=PLOD1 PE=1 SV=2	0	118.299	32	19	116	19	1	727	83.5	6.95	322.4	19	0	2.502	1.013	3.038	0.550725	0.998155	0.392489	46.13	37.79	71.65	1.41226e+07	3.35993e+07	1.53287e+07	0.17	3.73	7.92	High	High	High	High	High	High	High	High	High
FALSE	High	Master Protein	Q96RQ1	Endoplasmic reticulum-Golgi intermediate compartment protein 2 OS=Homo sapiens OX=9606 GN=ERGIC2 PE=1 SV=2	0	14.718	9	2	15	2	1	377	42.5	6.77	28.29	2	0	2.501	2.1	5.757	0.545087	0.773592	0.0508663	41.64	33.76	46.85	623126	1.4176e+06	296136	9.46	26.43	37.12	High	High	High	High	Peak Found	Peak Found	Peak Found	Peak Found	Peak Found
FALSE	High	Master Protein	Q9UK41	Vacuolar protein sorting-associated protein 28 homolog OS=Homo sapiens OX=9606 GN=VPS28 PE=1 SV=1	0.003	3.532	11	2	2	2	1	221	25.4	5.54	2.3	2	0	2.5	0.9	1.475	0.483934	0.991771	0.874428	81.23	22.89	22.85	857277	1.54148e+06	971680	8.03	13.12	5.06	Peak Found	Peak Found	High	Peak Found	Peak Found	Peak Found	Peak Found	Peak Found	Peak Found
FALSE	High	Master Protein	Q5JTV8	Torsin-1A-interacting protein 1 OS=Homo sapiens OX=9606 GN=TOR1AIP1 PE=1 SV=2	0	77.683	36	14	92	14	1	583	66.2	8.18	277.42	14	0	2.49	0.332	0.796	0.574082	0.490127	0.956269	40.33	5.08	48.16	6.61779e+06	1.63505e+07	2.01863e+07	0.41	4.45	4.02	High	High	High	High	High	High	High	High	High
FALSE	High	Master Protein	O60547	GDP-mannose 4,6 dehydratase OS=Homo sapiens OX=9606 GN=GMDS PE=1 SV=1	0	17.354	13	4	15	4	1	372	41.9	7.31	37.69	4	0	2.484	0.346	1.124	0.552312	0.524909	0.962009	14.34	3.32	24.08	3.03888e+06	189588	739600	5.79	10.97	9.33	Peak Found	Peak Found	Peak Found	Peak Found	Not Found	Not Found	High	High	Peak Found
FALSE	High	Master Protein	Q92692	Nectin-2 OS=Homo sapiens OX=9606 GN=NECTIN2 PE=1 SV=1	0	20.056	13	6	34	6	1	538	57.7	4.82	80.6	6	0	2.477	0.695	1.59	0.61336	0.917771	0.859677	72.25	10.82	31.12	1.84612e+06	5.90366e+06	2.67355e+06	8.35	7.42	2.56	Peak Found	Peak Found	Peak Found	High	High	High	High	High	High
FALSE	High	Master Protein	P16278	Beta-galactosidase OS=Homo sapiens OX=9606 GN=GLB1 PE=1 SV=2	0	28.188	13	6	34	6	1	677	76	6.57	90.06	6	0	2.476	0.372	0.86	0.574091	0.569549	0.975178	23.48	3.44	29.73	2.5098e+06	5.43219e+06	6.78545e+06	4.68	12.28	3.45	High	High	High	High	High	High	High	High	High
FALSE	High	Master Protein	O60488	Long-chain-fatty-acid--CoA ligase 4 OS=Homo sapiens OX=9606 GN=ACSL4 PE=1 SV=2	0	87.723	30	14	85	12	1	711	79.1	8.38	234.54	14	0	2.475	1.428	3.315	0.554677	0.934585	0.319959	48.38	36.81	53.33	5.4868e+06	1.31584e+07	4.60233e+06	3.56	2.53	4.16	High	High	High	High	High	High	High	High	High
FALSE	High	Master Protein	P13498	Cytochrome b-245 light chain OS=Homo sapiens OX=9606 GN=CYBA PE=1 SV=3	0.001	8.083	13	2	13	2	1	195	21	9.54	33.06	2	0	2.471	0.043	0.109	0.539138	0.000215243	0.00815898	22.16	0.04	0.69	165632	434787	4.48746e+06	11.15	28.25	45.2	Peak Found	Peak Found	Peak Found	Peak Found	Peak Found	Peak Found	Peak Found	High	High
FALSE	High	Master Protein	P42126	Enoyl-CoA delta isomerase 1, mitochondrial OS=Homo sapiens OX=9606 GN=ECI1 PE=1 SV=1	0	22.122	18	5	43	5	1	302	32.8	8.54	119.88	5	0	2.471	0.379	0.901	0.558274	0.582641	0.986807	16.48	2.46	14.28	5.55696e+06	1.28442e+07	1.5232e+07	2.45	9.19	9.39	High	High	High	High	High	High	High	High	High
FALSE	High	Master Protein	Q9UHQ9	NADH-cytochrome b5 reductase 1 OS=Homo sapiens OX=9606 GN=CYB5R1 PE=1 SV=1	0	45.313	30	8	40	8	1	305	34.1	9.38	105.9	8	0	2.471	0.07	0.204	0.630887	0.00302656	0.118119	45.96	0.3	2.79	1.5545e+06	3.91569e+06	2.56242e+07	3.15	19.86	7.64	Peak Found	Peak Found	Peak Found	Peak Found	Peak Found	Peak Found	High	High	High
FALSE	High	Master Protein	P81605	Dermcidin OS=Homo sapiens OX=9606 GN=DCD PE=1 SV=2	0	17.174	23	3	21	3	1	110	11.3	6.54	58.7	3	0	2.468	0.863	2.094	0.550725	0.972198	0.69487	13.99	12.88	21.1	4.82064e+06	1.22899e+07	6.82068e+06	3.96	2.3	18.72	High	High	High	High	High	High	High	Peak Found	High
FALSE	High	Master Protein	P04233	HLA class II histocompatibility antigen gamma chain OS=Homo sapiens OX=9606 GN=CD74 PE=1 SV=3	0	30.935	24	7	39	7	1	296	33.5	8.44	98.41	7	0	2.462	0.039	0.12	0.680497	0.000122562	0.0135595	31.96	0.06	0.64	221942	889155	1.26406e+07	8.21	7.65	10.97	Peak Found	Peak Found	Peak Found	Peak Found	Peak Found	High	High	High	High
FALSE	High	Master Protein	Q92878	DNA repair protein RAD50 OS=Homo sapiens OX=9606 GN=RAD50 PE=1 SV=1	0	79.42	16	18	90	18	1	1312	153.8	6.89	193.36	18	0	2.46	0.367	0.937	0.615789	0.558376	0.991171	31.7	5	40.35	3.68157e+06	8.74146e+06	1.03431e+07	6.03	1.93	6.1	Peak Found	Peak Found	Peak Found	High	High	High	High	High	High
FALSE	High	Master Protein	Q99640	Membrane-associated tyrosine- and threonine-specific cdc2-inhibitory kinase OS=Homo sapiens OX=9606 GN=PKMYT1 PE=1 SV=1	0	12.665	19	4	7	4	1	499	54.5	6.93	12.58	4	0	2.456	0.092	0.34	0.61336	0.0225267	0.544733	61.01	0.41	5.01	81545	233380	1.1906e+06	24.9	22.08	16.55	Peak Found	Peak Found	Peak Found	Peak Found	Peak Found	Peak Found	High	High	High
FALSE	High	Master Protein	Q13510	Acid ceramidase OS=Homo sapiens OX=9606 GN=ASAH1 PE=1 SV=5	0	27.019	23	7	31	7	1	395	44.6	7.62	87.31	7	0	2.454	0.613	1.466	0.704356	0.887222	0.897558	43.23	16.02	24.73	1.29333e+06	3.37685e+06	1.83978e+06	5.68	9.09	10.58	Peak Found	Peak Found	Peak Found	High	High	High	High	High	High
FALSE	High	Master Protein	O14828	Secretory carrier-associated membrane protein 3 OS=Homo sapiens OX=9606 GN=SCAMP3 PE=1 SV=3	0	44.58	23	5	62	5	1	347	38.3	7.64	229.46	5	0	2.453	0.945	2.419	0.550725	0.990035	0.596266	28.73	18.73	47.54	5.74985e+06	1.47774e+07	6.36244e+06	4.61	7.57	9.74	High	High	High	High	High	High	High	High	High
FALSE	High	Master Protein	P13674	Prolyl 4-hydroxylase subunit alpha-1 OS=Homo sapiens OX=9606 GN=P4HA1 PE=1 SV=2	0	87.943	37	14	121	14	1	534	61	6.01	323.64	14	0	2.452	1.419	3.332	0.550725	0.934585	0.315625	40.42	37.06	46.91	1.35959e+07	3.598e+07	1.06806e+07	0.43	1.24	1.98	High	High	High	High	High	High	High	High	High
FALSE	High	Master Protein	Q9BTV4	Transmembrane protein 43 OS=Homo sapiens OX=9606 GN=TMEM43 PE=1 SV=1	0	136.17	54	18	207	18	1	400	44.8	8.13	626.88	18	0	2.451	0.717	1.598	0.550725	0.924462	0.859677	37.35	25.24	44.76	1.91376e+07	4.10626e+07	2.58658e+07	2.18	8.34	8.79	High	High	High	High	High	High	High	High	High
FALSE	High	Master Protein	Q5JPE7	BOS complex subunit NOMO2 OS=Homo sapiens OX=9606 GN=NOMO2 PE=1 SV=1	0	151.895	28	26	180	2	1	1267	139.4	5.76	451.09	26	22	2.447	0.794	1.959	0.550725	0.95097	0.744085	39.44	22.15	50.7	1.83301e+07	4.59026e+07	2.24791e+07	2.77	9.95	3.5	Peak Found	Peak Found	Peak Found	Peak Found	Peak Found	Peak Found	Peak Found	Peak Found	Peak Found
FALSE	High	Master Protein	Q5EBM0	UMP-CMP kinase 2, mitochondrial OS=Homo sapiens OX=9606 GN=CMPK2 PE=1 SV=3	0.001	7.952	6	2	3	2	1	449	49.4	7.01	8.38	2	0	2.445	0.534	1.16	0.550725	0.875426	0.955993	81.99	12.99	41.54	570366	1.47758e+06	1.05852e+06	1.85	5.84	12.32	Peak Found	Peak Found	Peak Found	Peak Found	High	Peak Found	Peak Found	High	High
FALSE	High	Master Protein	P82912	Small ribosomal subunit protein uS11m OS=Homo sapiens OX=9606 GN=MRPS11 PE=1 SV=2	0.001	8.224	22	3	8	3	1	194	20.6	10.81	21.09	3	0	2.443	0.653	1.5	0.677119	0.893727	0.883587	61.15	9.56	85.19	1.1698e+06	3.55463e+06	3.33072e+06	4.34	2.78	9.38	Peak Found	Peak Found	Peak Found	Peak Found	Peak Found	Peak Found	High	Peak Found	Peak Found
FALSE	High	Master Protein	Q9HBH5	Retinol dehydrogenase 14 OS=Homo sapiens OX=9606 GN=RDH14 PE=1 SV=1	0	24.481	15	3	20	3	1	336	36.8	8.79	56.45	3	0	2.442	0.251	0.555	0.670355	0.391835	0.841754	48.44	1.68	13.09	289855	878269	1.609e+06	3.1	9.74	6.9	Peak Found	Peak Found	Peak Found	Peak Found	Peak Found	High	High	High	High
FALSE	High	Master Protein	O15173	Membrane-associated progesterone receptor component 2 OS=Homo sapiens OX=9606 GN=PGRMC2 PE=1 SV=1	0	52.009	39	9	88	9	1	223	23.8	4.88	276.33	9	0	2.441	0.413	0.992	0.57706	0.650417	0.997897	38.58	6.79	23.64	7.68092e+06	1.81836e+07	1.95852e+07	1.02	0.91	2	High	High	High	High	High	High	High	High	High
FALSE	High	Master Protein	P09110	3-ketoacyl-CoA thiolase, peroxisomal OS=Homo sapiens OX=9606 GN=ACAA1 PE=1 SV=2	0	89.829	35	11	98	11	1	424	44.3	8.44	250.88	11	0	2.44	0.336	0.779	0.615789	0.501687	0.953234	25.46	3.68	18.47	1.85632e+06	4.67095e+06	5.39761e+06	9.73	9.5	12.33	High	High	High	High	High	High	High	High	High
FALSE	High	Master Protein	Q9H223	EH domain-containing protein 4 OS=Homo sapiens OX=9606 GN=EHD4 PE=1 SV=1	0	73.965	41	19	80	14	1	541	61.1	6.76	201.7	19	3	2.436	0.421	0.938	0.61336	0.661762	0.991926	35.39	4.37	30.27	2.09715e+06	6.57077e+06	5.70612e+06	11.39	4.44	2.97	Peak Found	Peak Found	Peak Found	Peak Found	Peak Found	Peak Found	High	High	High
FALSE	High	Master Protein	P31944	Caspase-14 OS=Homo sapiens OX=9606 GN=CASP14 PE=1 SV=2	0	10.648	15	3	12	3	1	242	27.7	5.58	28.36	3	0	2.435	1.225	2.732	0.527762	0.961478	0.437436	28.89	18.59	33.99	641418	1.58712e+06	529491	5.61	21.94	24.1	Peak Found	Peak Found	Peak Found	High	High	High	High	High	High
FALSE	High	Master Protein	P14618	Pyruvate kinase PKM OS=Homo sapiens OX=9606 GN=PKM PE=1 SV=4	0	291.32	52	27	509	27	1	531	57.9	7.84	1755.34	27	0	2.435	1.672	3.97	0.554677	0.887288	0.203457	45.28	46.31	44.1	3.69113e+08	7.87968e+08	2.28107e+08	0.67	7.02	1.47	High	High	High	High	High	High	High	High	High
FALSE	High	Master Protein	Q86TX2	Acyl-coenzyme A thioesterase 1 OS=Homo sapiens OX=9606 GN=ACOT1 PE=1 SV=1	0	62.472	38	11	61	11	1	421	46.2	7.34	159.53	11	0	2.429	1.424	3.558	0.630203	0.934585	0.269191	40.71	47.65	37.78	3.10122e+06	6.17384e+06	1.56945e+06	4.54	5.46	9.32	High	High	High	High	High	High	Peak Found	Peak Found	Peak Found	Met-loss+Acetyl [N-Term]
FALSE	High	Master Protein	Q9NR12	PDZ and LIM domain protein 7 OS=Homo sapiens OX=9606 GN=PDLIM7 PE=1 SV=1	0	42.339	39	10	55	10	1	457	49.8	8.41	111.82	10	0	2.427	0.573	1.727	0.561269	0.859329	0.818673	42.04	14.54	47.45	7.85663e+06	1.99032e+07	1.34501e+07	2.3	9.71	4.47	High	High	High	High	High	High	High	High	High
FALSE	High	Master Protein	P28838	Cytosol aminopeptidase OS=Homo sapiens OX=9606 GN=LAP3 PE=1 SV=3	0	77.964	37	15	96	15	1	519	56.1	7.93	268.44	15	0	2.424	0.175	0.433	0.55801	0.104849	0.650619	58.98	1.79	7.66	3.3983e+07	7.26375e+07	5.31726e+07	3.24	18.58	5.98	High	High	High	High	High	High	High	High	High
FALSE	High	Master Protein	O15143	Actin-related protein 2/3 complex subunit 1B OS=Homo sapiens OX=9606 GN=ARPC1B PE=1 SV=3	0	43.873	22	6	53	6	1	372	40.9	8.35	152.65	6	0	2.418	0.517	1.227	0.574082	0.797257	0.953489	39.28	8.22	33.68	5.24115e+06	1.28723e+07	1.02907e+07	4.67	8.18	13.96	High	High	High	High	High	High	High	High	High
FALSE	High	Master Protein	P07237	Protein disulfide-isomerase OS=Homo sapiens OX=9606 GN=P4HB PE=1 SV=3	0	277.966	68	32	588	32	1	508	57.1	4.87	1687.97	32	0	2.417	1.073	2.583	0.559944	0.991771	0.537868	22.99	38.63	60.12	2.46198e+08	5.64714e+08	2.13582e+08	0.61	1.87	2.86	High	High	High	High	High	High	High	High	High
FALSE	High	Master Protein	Q8N128	Protein FAM177A1 OS=Homo sapiens OX=9606 GN=FAM177A1 PE=1 SV=1	0.001	7.116	17	2	3	2	1	213	23.7	4.45	6.71	2	0	2.412	0.592	1.356	0.700048	0.893727	0.912266	10.98	5.15	14.01	265272	973401	719115	12.91	7.03	2.86	Peak Found	Peak Found	Peak Found	High	High	High	Peak Found	Peak Found	Peak Found
FALSE	High	Master Protein	Q13620	Cullin-4B OS=Homo sapiens OX=9606 GN=CUL4B PE=1 SV=4	0	38.935	12	10	45	6	1	913	103.9	7.37	94.78	10	4	2.412	1.674	3.702	0.61336	0.887288	0.244836	34.22	47.28	48.67	4.94297e+06	1.04024e+07	2.2949e+06	3.64	2.55	11.61	High	High	High	High	High	High	Peak Found	Peak Found	Peak Found
FALSE	High	Master Protein	P03915	NADH-ubiquinone oxidoreductase chain 5 OS=Homo sapiens OX=9606 GN=MT-ND5 PE=1 SV=2	0	21.789	8	3	23	3	1	603	67	9.03	69.9	3	0	2.411	0.493	1.139	0.550725	0.83294	0.959626	56.29	10.36	94.55	544960	1.64869e+06	1.21111e+06	5.27	13.21	17.18	High	High	Peak Found	Peak Found	High	High	Peak Found	Peak Found	High
FALSE	High	Master Protein	Q15043	Metal cation symporter ZIP14 OS=Homo sapiens OX=9606 GN=SLC39A14 PE=1 SV=3	0	9.2	5	2	5	2	1	492	54.2	5.33	12.97	2	0	2.404	1.098	2.454	0.670355	0.988041	0.576574	19.54	45.76	9.3	1.26123e+06	2.96515e+06	1.21885e+06	1.78	8.12	25.98	Peak Found	Peak Found	Peak Found	High	High	High	Peak Found	Peak Found	Peak Found
FALSE	High	Master Protein	P07203	Glutathione peroxidase 1 OS=Homo sapiens OX=9606 GN=GPX1 PE=1 SV=4	0	27.486	31	5	29	5	1	203	22.1	6.55	75.34	5	0	2.404	0.879	1.876	0.596786	0.976547	0.771657	17.51	48.04	53.4	5.72742e+06	1.87935e+07	5.16307e+06	5.31	7.38	20.59	High	High	High	Peak Found	High	High	High	High	High
FALSE	High	Master Protein	P06753	Tropomyosin alpha-3 chain OS=Homo sapiens OX=9606 GN=TPM3 PE=1 SV=2	0	107.871	34	15	185	5	1	285	32.9	4.72	569.14	15	1	2.401	1.306	3.394	0.56348	0.960794	0.302366	28.56	40.8	41.73	3.71507e+07	8.07933e+07	2.87309e+07	3.32	14.38	5.98	High	High	High	High	High	High	High	High	High
FALSE	High	Master Protein	Q9NQC3	Reticulon-4 OS=Homo sapiens OX=9606 GN=RTN4 PE=1 SV=2	0	107.433	20	12	139	12	1	1192	129.9	4.5	434.95	12	0	2.4	1.042	1.517	0.563947	0.998584	0.882103	87.96	86.69	92.98	3.15308e+07	4.18383e+07	3.38055e+07	2.46	35.38	7.57	High	High	High	High	High	High	High	High	High
FALSE	High	Master Protein	P49748	Very long-chain specific acyl-CoA dehydrogenase, mitochondrial OS=Homo sapiens OX=9606 GN=ACADVL PE=1 SV=1	0	147.34	42	23	198	23	1	655	70.3	8.75	582.62	23	0	2.4	0.214	0.528	0.582201	0.181256	0.788611	34.8	1.71	11.79	1.35352e+07	3.0616e+07	7.22252e+07	3.02	5.15	0.57	High	High	High	High	High	High	High	High	High
FALSE	High	Master Protein	O75915	PRA1 family protein 3 OS=Homo sapiens OX=9606 GN=ARL6IP5 PE=1 SV=1	0	34.428	24	5	39	5	1	188	21.6	9.77	119.03	5	0	2.396	0.668	1.483	0.630454	0.90286	0.891358	46.1	22.05	35.36	3.3839e+06	5.90622e+06	4.59432e+06	0.95	6.76	2.35	High	High	High	High	High	High	High	High	High
FALSE	High	Master Protein	P23381	Tryptophan--tRNA ligase, cytoplasmic OS=Homo sapiens OX=9606 GN=WARS1 PE=1 SV=2	0	83.303	33	13	108	13	1	471	53.1	6.23	328.94	13	0	2.395	1.309	2.3	0.565315	0.960363	0.619823	42.42	63.82	55.38	2.22372e+07	5.23088e+07	1.95564e+07	2.34	4.74	2.27	High	High	High	High	High	High	High	High	High
FALSE	High	Master Protein	O60287	Nucleolar pre-ribosomal-associated protein 1 OS=Homo sapiens OX=9606 GN=URB1 PE=1 SV=4	0.001	8.771	2	3	6	3	1	2271	254.2	6.47	10.77	3	0	2.392	0.272	0.852	0.559399	0.435241	0.984901	17.03	3.26	10.39	608744	1.41476e+06	692223	5.03	5.27	6.89	Peak Found	Peak Found	Peak Found	Peak Found	High	High	Peak Found	Peak Found	High
FALSE	High	Master Protein	P15559	NAD(P)H dehydrogenase [quinone] 1 OS=Homo sapiens OX=9606 GN=NQO1 PE=1 SV=1	0	44.042	29	7	73	7	1	274	30.8	8.88	238.29	7	0	2.385	1.283	3.233	0.569349	0.964949	0.338627	20.38	24.74	46.61	1.57949e+07	3.63956e+07	1.03012e+07	1.06	2.49	5.52	High	High	High	High	High	High	High	High	High
FALSE	High	Master Protein	Q9Y4K1	Beta/gamma crystallin domain-containing protein 1 OS=Homo sapiens OX=9606 GN=CRYBG1 PE=1 SV=3	0	119.538	17	20	98	20	1	1723	188.6	5.86	248.12	20	0	2.383		0.888	0.689168		0.982767	13.77		46.36	215723	5.12941e+06	5.545e+06	7.21	1.92	2.65	Peak Found	Peak Found	Peak Found	High	Peak Found	High	High	High	High
FALSE	High	Master Protein	O75356	Nucleoside diphosphate phosphatase ENTPD5 OS=Homo sapiens OX=9606 GN=ENTPD5 PE=1 SV=1	0	28.741	25	7	28	7	1	428	47.5	6.33	56.9	7	0	2.366	0.288	0.617	0.63984	0.481994	0.914697	21.23	4.26	18.48	18361	247201	63847.6	24.23	17.35	62.79	Peak Found	Peak Found	Peak Found	Peak Found	Peak Found	Peak Found	Peak Found	Peak Found	Not Found
FALSE	High	Master Protein	Q9UL03	Integrator complex subunit 6 OS=Homo sapiens OX=9606 GN=INTS6 PE=1 SV=1	0.001	7.124	3	2	6	2	1	887	100.3	8.62	8.86	2	0	2.363	0.327	0.761	0.550725	0.580667	0.962009	21.57	0.93	12.77	158344	354730	473663	11.28	20.17	5.04	Peak Found	Peak Found	Peak Found	Peak Found	Peak Found	Peak Found	Peak Found	Peak Found	High
FALSE	High	Master Protein	Q9UH99	SUN domain-containing protein 2 OS=Homo sapiens OX=9606 GN=SUN2 PE=1 SV=3	0	80.399	37	16	82	16	1	717	80.3	6.73	194.06	16	0	2.362	0.438	1.027	0.630111	0.696927	0.990786	35.05	6.41	47.78	2.46066e+06	7.00658e+06	7.1146e+06	5.1	4.93	5.32	High	High	High	High	High	High	High	High	High
FALSE	High	Master Protein	P31949	Protein S100-A11 OS=Homo sapiens OX=9606 GN=S100A11 PE=1 SV=2	0	20.451	30	3	50	3	1	105	11.7	7.12	107.2	3	0	2.35	0.399	0.744	0.561634	0.62193	0.94424	33.48	2.23	24.25	1.02378e+07	2.58099e+07	2.63564e+07	1.17	18.41	7.76	High	High	High	High	High	High	High	High	High
FALSE	High	Master Protein	P29317	Ephrin type-A receptor 2 OS=Homo sapiens OX=9606 GN=EPHA2 PE=1 SV=2	0	35.601	11	8	35	8	1	976	108.2	6.23	83.53	8	0	2.344	0.769	1.833	0.639862	0.942056	0.781728	30.03	18.77	47.1	5.03407e+06	1.0103e+07	6.42939e+06	4.15	9.14	0.93	Peak Found	High	High	High	High	High	High	High	High
FALSE	High	Master Protein	Q08722	Leukocyte surface antigen CD47 OS=Homo sapiens OX=9606 GN=CD47 PE=1 SV=1	0.001	7.74	9	3	13	3	1	323	35.2	7.21	31.74	3	0	2.335	0.242	0.636	0.630679	0.252542	0.882103	9.26	0.86	11.69	1.50075e+06	6.54168e+06	1.09867e+07	5.09	13.82	7.38	High	High	High	High	Peak Found	High	High	Peak Found	Peak Found
FALSE	High	Master Protein	P55265	Double-stranded RNA-specific adenosine deaminase OS=Homo sapiens OX=9606 GN=ADAR PE=1 SV=4	0	154.707	24	24	219	24	1	1226	136	8.65	584.51	24	0	2.333	0.718	1.771	0.589365	0.924462	0.80483	37.37	27.29	38.96	2.03087e+07	4.93015e+07	3.25105e+07	0.13	1.99	1.61	High	High	High	High	High	High	High	High	High
FALSE	High	Master Protein	Q15942	Zyxin OS=Homo sapiens OX=9606 GN=ZYX PE=1 SV=1	0	23.557	19	6	34	6	1	572	61.2	6.67	85.41	6	0	2.317	1.312	3.611	0.66933	0.960363	0.26017	14.57	26.52	48.22	5.49067e+06	7.53229e+06	4.30568e+06	6.33	19.05	3.29	High	High	High	High	High	High	High	High	High
FALSE	High	Master Protein	P55735	Protein SEC13 homolog OS=Homo sapiens OX=9606 GN=SEC13 PE=1 SV=3	0	23.178	20	4	47	4	1	322	35.5	5.48	149.01	4	0	2.315	1.35	3.244	0.686261	0.947972	0.336137	86.53	20.91	101.24	2.10872e+06	4.60313e+06	1.75486e+06	2.2	14.6	8.9	High	High	High	High	High	High	High	High	High	Met-loss+Acetyl [N-Term]
FALSE	High	Master Protein	Q6NYC8	Phostensin OS=Homo sapiens OX=9606 GN=PPP1R18 PE=1 SV=1	0	36.071	23	8	18	8	1	613	67.9	5.4	41.43	8	0	2.311	1.607	3.737	0.694335	0.899303	0.240241	37.29	20.93	41.55	3.0758e+06	8.63828e+06	2.02861e+06	3.2	16.32	4.49	High	High	High	High	High	High	Peak Found	Peak Found	Peak Found
FALSE	High	Master Protein	P19634	Sodium/hydrogen exchanger 1 OS=Homo sapiens OX=9606 GN=SLC9A1 PE=1 SV=2	0	23.003	8	5	12	5	1	815	90.7	7.21	34	5	0	2.31	0.353	0.656	0.639862	0.640214	0.913147	19.16	1.56	10.65	507670	1.22336e+06	1.54596e+06	5.97	21.66	37.3	Peak Found	Not Found	Peak Found	Peak Found	Peak Found	Peak Found	Peak Found	High	High
FALSE	High	Master Protein	Q99584	Protein S100-A13 OS=Homo sapiens OX=9606 GN=S100A13 PE=1 SV=1	0	19.368	34	3	29	3	1	98	11.5	6.16	76.8	3	0	2.309	0.694	1.599	0.703767	0.916504	0.859677	16.03	13.59	31.24	3.53593e+06	8.17716e+06	5.64284e+06	2.19	16.49	10.34	High	High	High	High	High	High	High	High	High
FALSE	High	Master Protein	P33897	ATP-binding cassette sub-family D member 1 OS=Homo sapiens OX=9606 GN=ABCD1 PE=1 SV=2	0	14.292	6	3	11	3	1	745	82.9	8.95	25.74	3	0	2.305	1.312	2.884	0.692361	0.943841	0.416956	21.24	11.31	22.92	1.18028e+06	2.86134e+06	898167	2.56	26.93	6.85	High	High	High	High	High	High	Peak Found	Peak Found	Peak Found
FALSE	High	Master Protein	O60934	Nibrin OS=Homo sapiens OX=9606 GN=NBN PE=1 SV=1	0	10.523	8	3	7	3	1	754	84.9	6.9	11.72	3	0	2.305	0.449	1.101	0.730819	0.787148	0.97017	20.12	2.93	11.07	345864	789707	763342	11.34	4.43	5.66	Peak Found	Peak Found	Peak Found	Peak Found	Peak Found	Peak Found	Peak Found	Peak Found	High
FALSE	High	Master Protein	Q8IYU8	Calcium uptake protein 2, mitochondrial OS=Homo sapiens OX=9606 GN=MICU2 PE=1 SV=2	0	9.821	7	2	15	2	1	434	49.6	9.09	40.61	2	0	2.296	0.461	1.057	0.649683	0.798133	0.976164	18.07	2.11	10.64	360099	1.33678e+06	1.25033e+06	4.12	23.81	9.45	Peak Found	Peak Found	Peak Found	High	High	High	High	High	High
FALSE	High	Master Protein	P30041	Peroxiredoxin-6 OS=Homo sapiens OX=9606 GN=PRDX6 PE=1 SV=3	0	99.231	59	14	161	14	1	224	25	6.38	488.65	14	0	2.286	1.514	3.746	0.61017	0.918736	0.238846	33.07	36.09	51.37	5.17761e+07	7.82336e+07	3.42636e+07	3.08	10.45	2.22	High	High	High	High	High	High	High	High	High
FALSE	High	Master Protein	P36952	Serpin B5 OS=Homo sapiens OX=9606 GN=SERPINB5 PE=1 SV=2	0	55.083	31	9	52	9	1	375	42.1	6.05	144.96	9	0	2.286	0.083	0.262	0.739703	0.00628444	0.25267	41.96	0.22	1.73	312466	4.42905e+06	1.84418e+07	9.24	15.69	1.67	Peak Found	Peak Found	Peak Found	High	High	High	High	High	High
FALSE	High	Master Protein	Q8WXG1	S-adenosylmethionine-dependent nucleotide dehydratase RSAD2 OS=Homo sapiens OX=9606 GN=RSAD2 PE=1 SV=1	0	45.028	22	8	21	8	1	361	42.1	8.22	65.78	8	0	2.275	0.43	1.483	0.697535	0.769081	0.87522	14.62	2.48	38.2	155581	1.28147e+06	596480	0.67	0.35	11.54	Not Found	Peak Found	Peak Found	Peak Found	Peak Found	Peak Found	Peak Found	Peak Found	Peak Found
FALSE	High	Master Protein	Q9NW15	Anoctamin-10 OS=Homo sapiens OX=9606 GN=ANO10 PE=1 SV=2	0	9.38	4	2	10	2	1	660	76.3	7.4	18.4	2	0	2.275	1.112	2.533	0.534329	0.984688	0.500967	36.21	41.68	29.43	945231	1.61624e+06	592742	22.58	16.45	24.42	High	High	High	High	High	High	Peak Found	High	High
FALSE	High	Master Protein	P00387	NADH-cytochrome b5 reductase 3 OS=Homo sapiens OX=9606 GN=CYB5R3 PE=1 SV=3	0	77.593	43	9	99	9	1	301	34.2	7.59	298.2	9	0	2.275	0.919	2.423	0.61336	0.985771	0.596266	52.07	41.56	81.99	2.54824e+07	5.20428e+07	2.54015e+07	2.85	11.26	4.48	High	High	High	High	High	High	High	High	High
FALSE	High	Master Protein	Q16134	Electron transfer flavoprotein-ubiquinone oxidoreductase, mitochondrial OS=Homo sapiens OX=9606 GN=ETFDH PE=1 SV=2	0.001	7.423	5	3	6	3	1	617	68.5	7.55	11.54	3	0	2.274	0.896	2.713	0.545087	0.991634	0.435643	13.69	17.31	49.37	656333	1.8134e+06	755989	5.57	8.95	10.15	Peak Found	Peak Found	Peak Found	Peak Found	High	Peak Found	Peak Found	Peak Found	Peak Found
FALSE	High	Master Protein	Q9Y305	Acyl-coenzyme A thioesterase 9, mitochondrial OS=Homo sapiens OX=9606 GN=ACOT9 PE=1 SV=2	0	62.145	35	13	100	13	1	439	49.9	8.6	232.59	13	0	2.27	0.531	1.106	0.61017	0.814072	0.976897	45.7	17.28	45.49	5.01239e+06	1.17707e+07	1.01355e+07	0.34	6.7	3.16	High	High	High	High	High	High	High	High	High
FALSE	High	Master Protein	P16930	Fumarylacetoacetase OS=Homo sapiens OX=9606 GN=FAH PE=1 SV=2	0.001	5.743	7	2	6	2	1	419	46.3	6.95	11.38	2	0	2.268	0.616	1.396	0.659924	0.909373	0.902014	16.64	13.93	54.18	228863	508598	370303	2.34	9.46	23.09	Peak Found	Peak Found	Peak Found	High	High	Peak Found	Peak Found	Peak Found	Peak Found
FALSE	High	Master Protein	P27797	Calreticulin OS=Homo sapiens OX=9606 GN=CALR PE=1 SV=1	0	209.416	66	19	435	19	1	417	48.1	4.44	1355.11	19	0	2.258	0.956	2.201	0.617547	0.991483	0.654462	23.39	51.5	49.24	1.89101e+08	4.03597e+08	2.27534e+08	2.88	6.24	17.03	High	High	High	High	High	High	High	High	High	Acetyl [K249(100)]
FALSE	High	Master Protein	P12814	Alpha-actinin-1 OS=Homo sapiens OX=9606 GN=ACTN1 PE=1 SV=2	0	443.848	58	46	743	28	1	892	103	5.41	2343.24	46	5	2.251	0.486	0.971	0.619801	0.766347	0.997897	25.11	10.31	51.06	8.75116e+07	1.80646e+08	1.80921e+08	1.32	1.08	3.6	High	High	High	High	High	High	High	High	High
FALSE	High	Master Protein	Q9P0K7	Ankycorbin OS=Homo sapiens OX=9606 GN=RAI14 PE=1 SV=2	0	29.931	9	7	20	7	1	980	110	6.21	45.37	7	0	2.251	1.35	3.091	0.686261	0.948186	0.377856	23.56	34.62	34.92	2.26461e+06	4.7735e+06	1.98368e+06	3.45	8.02	9.31	Peak Found	Peak Found	Peak Found	High	High	High	Peak Found	High	High
FALSE	High	Master Protein	P09497	Clathrin light chain B OS=Homo sapiens OX=9606 GN=CLTB PE=1 SV=1	0	14.528	17	6	26	6	1	229	25.2	4.64	59.25	6	0	2.245	0.151	0.35	0.683709	0.0652262	0.480923	82.95	1.55	8.12	1.43862e+06	4.75192e+06	1.22948e+07	10.38	48.55	3.44	High	High	Peak Found	Peak Found	High	High	High	High	High
FALSE	High	Master Protein	P09467	Fructose-1,6-bisphosphatase 1 OS=Homo sapiens OX=9606 GN=FBP1 PE=1 SV=5	0	42.474	30	7	26	7	1	338	36.8	6.99	86.13	7	0	2.242	4.091	17.006	0.760393	0.32955	7.85695e-05	22.38	236.24	116.78	1.6025e+06	3.1967e+06	109730	6.12	16.4	15.62	Peak Found	Peak Found	Peak Found	Peak Found	Peak Found	Peak Found	Peak Found	Not Found	Peak Found	Met-loss+Acetyl [N-Term]
FALSE	High	Master Protein	Q12959	Disks large homolog 1 OS=Homo sapiens OX=9606 GN=DLG1 PE=1 SV=2	0	56.379	23	12	66	12	1	904	100.4	5.76	163.73	12	0	2.24	0.528	1.164	0.701257	0.806628	0.966646	26.35	11.62	35.35	2.86807e+06	6.39328e+06	6.98558e+06	4.21	2.72	4.85	High	High	High	High	High	High	High	High	High
FALSE	High	Master Protein	P35613	Basigin OS=Homo sapiens OX=9606 GN=BSG PE=1 SV=2	0	72.192	22	7	91	7	1	385	42.2	5.66	297.97	7	0	2.234	1.158	2.481	0.628075	0.985771	0.576574	24.2	18.73	30.61	2.5716e+07	5.76211e+07	2.4058e+07	1.67	3.64	3.14	High	High	High	High	High	High	High	High	High
FALSE	High	Master Protein	Q96PC5	Melanoma inhibitory activity protein 2 OS=Homo sapiens OX=9606 GN=MIA2 PE=1 SV=4	0	22.213	5	5	14	5	1	1412	159.7	4.69	37.95	5	0	2.225	0.953	1.39	0.686261	0.998584	0.898022	16.81	17.78	75.11	443301	1.06319e+06	1.29062e+06	11.69	9.92	10.87	Peak Found	Not Found	Peak Found	Peak Found	High	High	Peak Found	Peak Found	High
FALSE	High	Master Protein	O60664	Perilipin-3 OS=Homo sapiens OX=9606 GN=PLIN3 PE=1 SV=3	0	70.499	32	10	79	10	1	434	47	5.44	258	10	0	2.224	1.823	4.248	0.639541	0.868574	0.165043	15.57	27.79	25.73	1.35439e+07	3.06822e+07	6.10821e+06	2.2	4.59	9.02	High	High	High	High	High	High	High	High	High
FALSE	High	Master Protein	P10589	COUP transcription factor 1 OS=Homo sapiens OX=9606 GN=NR2F1 PE=1 SV=1	0.001	7.774	5	2	12	2	1	423	46.1	8.25	26.33	2	0	2.221	1.008	2.13	0.670355	0.991771	0.652188	27.1	26.49	25.54	553469	1.20541e+06	553602	6.83	12.39	25.27	High	High	High	High	High	High	Peak Found	High	High
FALSE	High	Master Protein	Q9HBL7	Plasminogen receptor (KT) OS=Homo sapiens OX=9606 GN=PLGRKT PE=1 SV=1	0.001	8.863	16	2	10	2	1	147	17.2	9.58	18.73	2	0	2.22	0.567	1.458	0.636045	0.880324	0.891358	28.09	10.12	21.15	890513	2.25003e+06	1.53889e+06	2.66	14.8	14.06	Peak Found	Peak Found	Peak Found	High	High	High	Peak Found	High	High
FALSE	High	Master Protein	P35610	Sterol O-acyltransferase 1 OS=Homo sapiens OX=9606 GN=SOAT1 PE=1 SV=3	0	23.636	8	3	37	3	1	550	64.7	8.94	82.75	3	0	2.211	0.893	1.749	0.75743	0.981312	0.809871	25.43	15.88	44.84	2.11699e+06	2.79196e+06	2.2258e+06	4.49	13.59	8.14	High	High	High	High	High	High	High	High	High
FALSE	High	Master Protein	Q8IVL6	Prolyl 3-hydroxylase 3 OS=Homo sapiens OX=9606 GN=P3H3 PE=1 SV=1	0	16.918	8	5	16	5	1	736	81.8	6.32	31.01	5	0	2.208	5.284	4.932	0.616566	0.163614	0.0723013	109.28	14.94	23.9	573178	2.54015e+06	199050	3.41	15.51	4.42	High	High	High	High	High	High	Peak Found	Peak Found	Peak Found
FALSE	High	Master Protein	Q8TD43	Transient receptor potential cation channel subfamily M member 4 OS=Homo sapiens OX=9606 GN=TRPM4 PE=1 SV=1	0	26.571	7	6	15	6	1	1214	134.2	8.15	41.24	6	0	2.207	1.607	3.719	0.615789	0.887222	0.242395	10.65	10.23	16.6	128722	459961	621656	6.31	12.54	3.57	Not Found	Peak Found	Peak Found	Peak Found	Peak Found	Peak Found	Peak Found	Peak Found	Not Found
FALSE	High	Master Protein	P17568	NADH dehydrogenase [ubiquinone] 1 beta subcomplex subunit 7 OS=Homo sapiens OX=9606 GN=NDUFB7 PE=1 SV=4	0.001	8.524	30	2	7	2	1	137	16.4	8.92	17.61	2	0	2.205	0.574	1.331	0.760134	0.887294	0.915259	31.83	7.18	32.93	252726	553135	404934	12.25	13.28	1.88	Peak Found	Peak Found	Peak Found	Peak Found	High	Peak Found	Not Found	High	Peak Found
FALSE	High	Master Protein	Q9UM00	Calcium load-activated calcium channel OS=Homo sapiens OX=9606 GN=TMCO1 PE=1 SV=2	0	18.947	12	2	28	2	1	239	27.1	10.26	84.8	2	0	2.204	0.396	0.269	0.574082	0.615294	0.262343	8.95	28.35	1.58	1.80753e+06	643105	3.39062e+06	3.13	17.37	6.64	High	High	High	Not Found	Peak Found	Not Found	High	High	High
FALSE	High	Master Protein	P38571	Lysosomal acid lipase/cholesteryl ester hydrolase OS=Homo sapiens OX=9606 GN=LIPA PE=1 SV=2	0	12.928	9	4	15	4	1	399	45.4	6.92	31.31	4	0	2.198	2.687	0.865	0.708032	0.605071	0.976164	16.53	28.64	306.87	2.19255e+06	3.84137e+06	604927	3.92	6.89	8.17	High	High	High	High	High	High	Peak Found	Peak Found	Not Found
FALSE	High	Master Protein	O60568	Multifunctional procollagen lysine hydroxylase and glycosyltransferase LH3 OS=Homo sapiens OX=9606 GN=PLOD3 PE=1 SV=1	0	66.231	20	11	83	11	1	738	84.7	6.05	227.03	11	0	2.196	0.555	1.478	0.715188	0.83607	0.892694	36.64	28.39	35.93	3.34906e+06	1.07835e+07	6.43056e+06	1.15	4.64	6.92	High	High	High	High	High	High	High	High	High
FALSE	High	Master Protein	P06865	Beta-hexosaminidase subunit alpha OS=Homo sapiens OX=9606 GN=HEXA PE=1 SV=2	0	39.48	21	11	73	10	1	529	60.7	5.16	185.22	11	0	2.194	0.489	0.962	0.694787	0.768935	0.997191	26.28	7.88	31.86	4.14996e+06	8.05004e+06	9.76749e+06	2.13	6.57	6.51	Peak Found	High	High	High	High	High	High	High	High
FALSE	High	Master Protein	Q99959	Plakophilin-2 OS=Homo sapiens OX=9606 GN=PKP2 PE=1 SV=2	0	25.568	11	6	23	6	1	881	97.4	9.33	66.7	6	0	2.194	0.184	0.392	0.619801	0.155317	0.608148	37.67	0.92	10.03	173755	364460	2.47251e+06	9.89	13.76	9.19	Peak Found	Peak Found	Peak Found	Peak Found	Peak Found	Peak Found	High	High	High	Met-loss+Acetyl [N-Term]
FALSE	High	Master Protein	Q96SQ9	Cytochrome P450 2S1 OS=Homo sapiens OX=9606 GN=CYP2S1 PE=1 SV=2	0	20.221	17	6	27	6	1	504	55.8	8.62	51.93	6	0	2.191	0.792	1.327	0.770111	0.97329	0.921611	38.02	6.35	5.65	266535	516817	273712	5.96	7.53	5.33	Peak Found	Peak Found	Peak Found	Peak Found	Peak Found	Peak Found	Peak Found	Peak Found	Peak Found
FALSE	High	Master Protein	Q9BRK5	45 kDa calcium-binding protein OS=Homo sapiens OX=9606 GN=SDF4 PE=1 SV=1	0	13.201	16	4	16	4	1	362	41.8	4.86	39.94	4	0	2.191	0.573	1.212	0.776086	0.859849	0.956247	20.22	5.05	23.99	1.40354e+06	3.20595e+06	2.66899e+06	0.97	20.06	8.95	High	High	High	High	High	High	Peak Found	Peak Found	High
FALSE	High	Master Protein	O15305	Phosphomannomutase 2 OS=Homo sapiens OX=9606 GN=PMM2 PE=1 SV=1	0.001	6.99	8	2	10	2	1	246	28.1	6.77	21.53	2	0	2.19	0.625	1.288	0.757328	0.912735	0.93094	9.52	6.71	18.73	416834	789031	669991	7.59	26.96	5.18	Peak Found	Peak Found	Peak Found	Peak Found	High	Peak Found	Peak Found	Peak Found	High
FALSE	High	Master Protein	P13647	Keratin, type II cytoskeletal 5 OS=Homo sapiens OX=9606 GN=KRT5 PE=1 SV=3	0	132.621	42	29	288	17	1	590	62.3	7.74	754.58	29	4	2.181	0.192	0.363	0.646981	0.135357	0.517851	32.05	1.95	8.61	1.7281e+07	4.42071e+07	1.277e+08	2.38	10.41	3.31	High	High	High	High	High	High	High	High	High
FALSE	High	Master Protein	Q13438	Protein OS-9 OS=Homo sapiens OX=9606 GN=OS9 PE=1 SV=1	0	16.313	15	5	13	5	1	667	75.5	4.87	35.57	5	0	2.175	1.23	2.912	0.7434	0.965093	0.419681	29.67	41.97	60.35	1.1998e+06	3.01987e+06	1.13767e+06	9.92	11.06	22.1	Peak Found	Peak Found	Peak Found	High	High	High	Peak Found	Peak Found	Peak Found
FALSE	High	Master Protein	Q8NBJ7	Inactive C-alpha-formylglycine-generating enzyme 2 OS=Homo sapiens OX=9606 GN=SUMF2 PE=1 SV=2	0	16.476	19	5	18	5	1	301	33.8	8	39.71	5	0	2.167	0.712	1.547	0.718131	0.924042	0.87522	32.64	11.46	28.13	2.87431e+06	6.93224e+06	3.81867e+06	3.24	21.12	4.3	Peak Found	High	Peak Found	High	High	High	High	High	High
FALSE	High	Master Protein	Q99757	Thioredoxin, mitochondrial OS=Homo sapiens OX=9606 GN=TXN2 PE=1 SV=2	0	14.831	25	3	12	3	1	166	18.4	8.29	33.14	3	0	2.166	1.156	2.137	0.694335	0.974748	0.634593	71.42	63.62	78.35	700290	1.2163e+06	1.04782e+06	2.95	70.05	29.84	Peak Found	Peak Found	Peak Found	Peak Found	High	High	Peak Found	Peak Found	High
FALSE	High	Master Protein	Q14956	Transmembrane glycoprotein NMB OS=Homo sapiens OX=9606 GN=GPNMB PE=1 SV=2	0	20.118	6	3	24	3	1	572	63.9	6.64	45.61	3	0	2.164	0.295	2.238	0.694787	0.503085	0.619823	1.42	0.38	217.02	23771.3	1.54641e+06	102807	4.23	6.01	6.42	Peak Found	Not Found	Not Found	High	Peak Found	High	Peak Found	Not Found	Peak Found
FALSE	High	Master Protein	Q96RT1	Erbin OS=Homo sapiens OX=9606 GN=ERBIN PE=1 SV=2	0	9.51	6	5	6	5	1	1412	158.2	5.5	2.2	5	0	2.161	0.523	1.219	0.619801	0.870221	0.945727	15.66	8.6	33.38	138736	468265	440923	14.67	21.76	19.18	Peak Found	Peak Found	Peak Found	Peak Found	Peak Found	High	High	Peak Found	Peak Found
FALSE	High	Master Protein	O95782	AP-2 complex subunit alpha-1 OS=Homo sapiens OX=9606 GN=AP2A1 PE=1 SV=3	0	76.204	24	18	160	13	1	977	107.5	7.03	393.3	18	4	2.161	0.516	1.05	0.662759	0.795076	0.987469	25.16	8.76	38.95	8.73858e+06	1.76718e+07	1.94641e+07	3.66	5.19	2	High	High	High	High	High	High	High	High	High
FALSE	High	Master Protein	Q15067	Peroxisomal acyl-coenzyme A oxidase 1 OS=Homo sapiens OX=9606 GN=ACOX1 PE=1 SV=3	0	112.23	37	16	94	16	1	660	74.4	8.16	265.37	16	0	2.157	0.432	0.905	0.782563	0.685113	0.987469	41.23	6.81	34.06	1.50091e+06	3.12422e+06	4.58203e+06	7.42	20.56	4.67	High	Peak Found	High	High	Peak Found	High	High	High	High
FALSE	High	Master Protein	P35080	Profilin-2 OS=Homo sapiens OX=9606 GN=PFN2 PE=1 SV=3	0	28.894	21	3	45	3	1	140	15	6.99	143.67	3	0	2.149	2.165	4.754	0.730819	0.773592	0.113991	196.36	63.9	103.02	7.23674e+06	5.84152e+06	2.20385e+06	3.37	13.76	12.68	High	High	High	High	High	High	High	High	High
FALSE	High	Master Protein	Q13637	Ras-related protein Rab-32 OS=Homo sapiens OX=9606 GN=RAB32 PE=1 SV=3	0	19.543	32	5	12	4	1	225	25	6.54	33.37	5	0	2.146	0.218	0.413	0.740854	0.264522	0.629225	35.72	1.73	11.08	421363	951909	1.93986e+06	11.1	9.73	15.98	Peak Found	Peak Found	Peak Found	Peak Found	Peak Found	Peak Found	High	High	High	Met-loss+Acetyl [N-Term]
FALSE	High	Master Protein	Q8NBX0	Saccharopine dehydrogenase-like oxidoreductase OS=Homo sapiens OX=9606 GN=SCCPDH PE=1 SV=1	0	34.811	22	7	71	7	1	429	47.1	9.14	152.6	7	0	2.143	0.788	1.881	0.706287	0.948681	0.771214	25.61	12.72	47.93	5.25589e+06	1.07892e+07	6.64841e+06	1.55	6.17	4.84	High	High	High	High	High	High	High	High	High
FALSE	High	Master Protein	Q9NP72	Ras-related protein Rab-18 OS=Homo sapiens OX=9606 GN=RAB18 PE=1 SV=1	0	24.852	37	6	28	6	1	206	23	5.24	75.04	6	0	2.141	0.701	1.407	0.71188	0.918736	0.913147	52.01	8.36	35.83	4.82407e+06	1.03173e+07	7.36143e+06	1.89	9.56	2	High	High	High	High	High	High	High	High	High
FALSE	High	Master Protein	P82664	Small ribosomal subunit protein uS10m OS=Homo sapiens OX=9606 GN=MRPS10 PE=1 SV=2	0.001	8.164	14	2	4	2	1	201	23	8	14.1	2	0	2.14	0.274	0.815	0.777785	0.453327	0.974505	17.11	1.59	29.21	90287.8	720840	817338	15.39	6.1	7.36	Peak Found	Peak Found	Peak Found	Peak Found	Peak Found	Peak Found	Peak Found	Peak Found	Peak Found
FALSE	High	Master Protein	O95298	NADH dehydrogenase [ubiquinone] 1 subunit C2 OS=Homo sapiens OX=9606 GN=NDUFC2 PE=1 SV=1	0	13.955	31	4	31	4	1	119	14.2	8.98	76.18	4	0	2.138	0.49	0.97	0.73021	0.77111	0.997897	33.47	8.61	20.74	3.01077e+06	6.28746e+06	5.96385e+06	5.34	26.98	6.27	High	High	High	High	High	High	High	High	High
FALSE	High	Master Protein	Q8TAA9	Vang-like protein 1 OS=Homo sapiens OX=9606 GN=VANGL1 PE=1 SV=1	0.001	8.513	9	3	5	3	1	524	59.9	8.81	8.21	3	0	2.137	0.555	0.999	0.770111	0.885784	0.987469	31.45	14.72	25.7	207931	718241	663524	8.69	10.11	6.93	Peak Found	Peak Found	Peak Found	Peak Found	Peak Found	Peak Found	Peak Found	Peak Found	Peak Found
FALSE	High	Master Protein	P35908	Keratin, type II cytoskeletal 2 epidermal OS=Homo sapiens OX=9606 GN=KRT2 PE=1 SV=2	0	253.546	66	34	431	26	1	639	65.4	8	1168.03	34	4	2.136	1.422	2.948	0.664719	0.934585	0.41723	36.69	47.8	50.09	1.25441e+08	2.6687e+08	9.50572e+07	0.96	8.09	6.69	High	High	High	High	High	High	High	High	High
FALSE	High	Master Protein	Q13423	NAD(P) transhydrogenase, mitochondrial OS=Homo sapiens OX=9606 GN=NNT PE=1 SV=3	0	134.518	29	23	182	23	1	1086	113.8	8.09	543.88	23	0	2.134	1.403	3.082	0.664878	0.938442	0.380549	29.14	32.15	42.15	3.65837e+07	6.8959e+07	2.55534e+07	1.97	5.57	3.75	High	High	High	High	High	High	High	High	High
FALSE	High	Master Protein	Q9H0E2	Toll-interacting protein OS=Homo sapiens OX=9606 GN=TOLLIP PE=1 SV=1	0.001	7.127	11	2	3	2	1	274	30.3	5.97	6.69	2	0	2.13	0.513	0.826	0.710796	0.835245	0.975451	14.25	9.75	9.33	825606	818925	1.65366e+06	3.92	10.73	4.2	Peak Found	Peak Found	Peak Found	Peak Found	Peak Found	Peak Found	Peak Found	Peak Found	Peak Found
FALSE	High	Master Protein	Q07065	Cytoskeleton-associated protein 4 OS=Homo sapiens OX=9606 GN=CKAP4 PE=1 SV=2	0	222.788	51	29	371	29	1	602	66	5.92	1197.19	29	0	2.13	3.353	6.667	0.666236	0.452106	0.0303482	24.8	36.68	62.04	1.21264e+08	2.43606e+08	4.52527e+07	1.73	2.05	4.1	High	High	High	High	High	High	High	High	High
FALSE	High	Master Protein	P18084	Integrin beta-5 OS=Homo sapiens OX=9606 GN=ITGB5 PE=1 SV=1	0.001	6.131	3	2	5	2	1	799	88	6.06	9.55	2	0	2.128	1.366	3.001	0.777785	0.931406	0.396549	9.77	18.61	16.54	265993	879590	195420	8.12	5.34	15.51	High	High	Peak Found	Peak Found	High	High	Peak Found	Peak Found	Peak Found
FALSE	High	Master Protein	Q9Y2H5	Pleckstrin homology domain-containing family A member 6 OS=Homo sapiens OX=9606 GN=PLEKHA6 PE=1 SV=4	0	13.038	5	4	12	4	1	1048	117.1	9.1	27.51	4	0	2.126	0.112	0.148	0.664878	0.0288666	0.028258	3.93	1.1	0.54	169127	316959	2.85969e+06	7.35	10.17	3.13	Peak Found	Peak Found	Peak Found	Peak Found	Peak Found	Peak Found	High	High	High
FALSE	High	Master Protein	P40616	ADP-ribosylation factor-like protein 1 OS=Homo sapiens OX=9606 GN=ARL1 PE=1 SV=1	0	43.896	56	8	51	8	1	181	20.4	5.72	105.95	8	0	2.125	0.371	0.861	0.726676	0.56722	0.9754	31.32	3.76	24.57	2.56859e+06	5.35202e+06	7.20879e+06	1.22	20.43	4.09	Peak Found	High	Peak Found	High	High	High	High	High	High
FALSE	High	Master Protein	O00214	Galectin-8 OS=Homo sapiens OX=9606 GN=LGALS8 PE=1 SV=4	0	11.884	10	3	14	3	1	317	35.8	8.25	39.79	3	0	2.125	0.549	1.512	0.782563	0.884107	0.864706	15.98	4.81	30.41	146278	1.1216e+06	726165	20.08	2.42	6.08	Peak Found	Peak Found	Peak Found	Peak Found	Peak Found	Peak Found	Peak Found	Peak Found	Peak Found
FALSE	High	Master Protein	O14907	Tax1-binding protein 3 OS=Homo sapiens OX=9606 GN=TAX1BP3 PE=1 SV=2	0	13.081	26	2	26	2	1	124	13.7	8.48	80.64	2	0	2.123	0.334	0.673	0.664719	0.541786	0.912415	8.88	0.99	4.6	701584	1.48912e+06	2.21194e+06	8.2	4.12	9.01	High	High	High	High	High	High	High	High	High	Met-loss+Acetyl [N-Term]
FALSE	High	Master Protein	Q9UIJ7	GTP:AMP phosphotransferase AK3, mitochondrial OS=Homo sapiens OX=9606 GN=AK3 PE=1 SV=4	0	60.156	54	11	82	11	1	227	25.6	9.16	219.08	11	0	2.122	0.607	1.236	0.68313	0.880324	0.951478	33.05	5.26	27.33	4.64307e+06	1.1892e+07	8.57602e+06	0.3	2.61	5.03	High	High	High	High	High	High	High	High	High
FALSE	High	Master Protein	O43852	Calumenin OS=Homo sapiens OX=9606 GN=CALU PE=1 SV=2	0	232.89	73	23	305	23	1	315	37.1	4.64	995.49	23	0	2.119	2.193	4.432	0.670355	0.766347	0.144491	38.98	63.6	70.18	1.06394e+08	2.43716e+08	4.85207e+07	1.64	3.24	2.36	High	High	High	High	High	High	High	High	High
FALSE	High	Master Protein	Q96IZ0	PRKC apoptosis WT1 regulator protein OS=Homo sapiens OX=9606 GN=PAWR PE=1 SV=1	0	32.308	21	5	35	5	1	340	36.5	5.41	97.79	5	0	2.118	1.142	2.341	0.716758	0.988041	0.619823	23.17	28.53	32.47	2.6126e+06	5.51399e+06	2.56245e+06	2.85	4.02	8.47	High	High	Peak Found	High	High	High	Peak Found	High	High
FALSE	High	Master Protein	Q4U2R6	Large ribosomal subunit protein mL51 OS=Homo sapiens OX=9606 GN=MRPL51 PE=1 SV=1	0.001	6.548	23	2	5	2	1	128	15.1	11.27	12.08	2	0	2.117	1.525	1.908	0.633601	0.896355	0.752695	18.41	30.71	52.12	156003	437660	209515	27.6	5.26	23.84	Peak Found	Peak Found	Peak Found	Peak Found	Peak Found	Not Found	Peak Found	Peak Found	Peak Found
FALSE	High	Master Protein	P29372	DNA-3-methyladenine glycosylase OS=Homo sapiens OX=9606 GN=MPG PE=1 SV=3	0.001	6.656	7	2	2	2	1	298	32.8	9.57	4.23	2	0	2.106	0.831	1.841	0.777785	0.984688	0.756425	16.46	34.96	52.33	368285	731730	498446	4.23	16.56	7.57	Peak Found	Peak Found	Peak Found	Peak Found	High	Peak Found	Peak Found	Peak Found	Peak Found
FALSE	High	Master Protein	P17275	Transcription factor JunB OS=Homo sapiens OX=9606 GN=JUNB PE=1 SV=1	0	19.366	28	5	15	5	1	347	35.9	9.22	33.85	5	0	2.101	0.115	0.318	0.780506	0.0257141	0.397664	10.27	0.14	4.49	51272.1	1.10955e+06	3.52599e+06	9.39	4.23	6.4	Not Found	Not Found	Peak Found	Peak Found	Peak Found	Peak Found	High	High	High
FALSE	High	Master Protein	Q96EY1	DnaJ homolog subfamily A member 3, mitochondrial OS=Homo sapiens OX=9606 GN=DNAJA3 PE=1 SV=2	0	17.484	9	3	20	3	1	480	52.5	9.26	50.78	3	0	2.1	0.269	0.598	0.723634	0.323738	0.858123	9.07	2.49	10.29	1.29351e+06	573038	4.53142e+06	7.04	14.57	6.77	Peak Found	Peak Found	Peak Found	High	High	High	High	High	High
FALSE	High	Master Protein	Q9UP95	Solute carrier family 12 member 4 OS=Homo sapiens OX=9606 GN=SLC12A4 PE=1 SV=2	0	18.343	6	5	10	5	1	1085	120.6	6.44	22.47	5	0	2.095	0.403	0.968	0.639862	0.680857	0.999309	27.9	4.49	23.23	841919	1.92037e+06	1.99694e+06	4.86	3.44	10.69	Peak Found	Peak Found	Peak Found	High	Peak Found	High	High	High	High
FALSE	High	Master Protein	P03905	NADH-ubiquinone oxidoreductase chain 4 OS=Homo sapiens OX=9606 GN=MT-ND4 PE=1 SV=1	0	14.777	7	3	18	3	1	459	51.5	9.35	44.07	3	0	2.088	0.463	1.144	0.640442	0.804035	0.958076	39.32	5.12	19.99	993425	1.79883e+06	702432	1.48	22.67	11.85	Peak Found	Peak Found	Peak Found	High	High	High	Peak Found	Peak Found	Peak Found
FALSE	High	Master Protein	Q15006	ER membrane protein complex subunit 2 OS=Homo sapiens OX=9606 GN=EMC2 PE=1 SV=1	0	37.441	27	6	47	6	1	297	34.8	6.57	113.3	6	0	2.084	0.514	1.05	0.733651	0.793978	0.987469	16.29	5.37	21.97	2.22962e+06	7.25537e+06	7.45314e+06	1.48	0.41	12.52	High	High	High	High	High	High	High	High	High
FALSE	High	Master Protein	P11498	Pyruvate carboxylase, mitochondrial OS=Homo sapiens OX=9606 GN=PC PE=1 SV=2	0	19.136	7	6	7	6	1	1178	129.6	6.84	17.27	6	0	2.082	1.07	2.117	0.805821	0.991634	0.687017	22.48	31.36	23.24	1.32869e+06	3.51101e+06	1.42623e+06	3.06	3.68	9.76	High	Peak Found	Peak Found	High	High	High	Peak Found	Peak Found	Peak Found
FALSE	High	Master Protein	P62330	ADP-ribosylation factor 6 OS=Homo sapiens OX=9606 GN=ARF6 PE=1 SV=2	0	33.747	39	5	62	5	1	175	20.1	8.95	155.39	5	0	2.081	0.476	1.26	0.730819	0.757226	0.947401	20.55	12.85	53.09	2.83493e+06	5.74574e+06	4.71672e+06	6.32	12.19	6.36	High	High	High	High	High	High	High	High	High
FALSE	High	Master Protein	O15127	Secretory carrier-associated membrane protein 2 OS=Homo sapiens OX=9606 GN=SCAMP2 PE=1 SV=2	0	28.345	10	2	40	2	1	329	36.6	6.1	139.55	2	0	2.078	0.431	0.927	0.744465	0.684124	0.98869	12.3	4.41	21.13	2.61188e+06	5.25885e+06	6.03569e+06	6.36	12.79	11.93	High	High	High	High	High	High	High	High	High
FALSE	High	Master Protein	Q92520	Protein FAM3C OS=Homo sapiens OX=9606 GN=FAM3C PE=1 SV=1	0	30.184	33	6	42	6	1	227	24.7	8.29	136.04	6	0	2.077	0.492	1.105	0.746232	0.773592	0.977494	67.62	8.19	48.49	5.38586e+06	8.13901e+06	1.16555e+07	6.18	6.05	21.41	High	High	High	High	High	High	High	High	High
FALSE	High	Master Protein	Q9HAU0	Pleckstrin homology domain-containing family A member 5 OS=Homo sapiens OX=9606 GN=PLEKHA5 PE=1 SV=1	0	26.069	9	6	16	6	1	1116	127.4	7.53	41.09	6	0	2.073	1.757	3.345	0.640442	0.868574	0.29454	33.54	14.25	12.71	896102	1.77596e+06	164875	5.39	9.75	12.38	Peak Found	Peak Found	Peak Found	Peak Found	High	High	Peak Found	Peak Found	Peak Found	Met-loss+Acetyl [N-Term]
FALSE	High	Master Protein	O75094	Slit homolog 3 protein OS=Homo sapiens OX=9606 GN=SLIT3 PE=2 SV=3	0.001	8.829	4	3	8	3	1	1523	167.6	7.65	6.65	3	0	2.072	0.108	0.251	0.756631	0.044454	0.336137	28.86	0.08	0.58	109481	141569	537802	16.94	10.01	3.33	Peak Found	Peak Found	Peak Found	Peak Found	Not Found	Peak Found	Peak Found	Peak Found	Peak Found
FALSE	High	Master Protein	Q6PI78	Transmembrane protein 65 OS=Homo sapiens OX=9606 GN=TMEM65 PE=1 SV=2	0	10.765	13	3	14	3	1	240	25.5	8.6	35.7	3	0	2.072	0.507	1.283	0.753463	0.787148	0.94424	46.12	28.28	74.98	1.80092e+06	4.15367e+06	3.17979e+06	6.45	5.42	4.79	High	High	High	High	High	High	High	High	High
FALSE	High	Master Protein	Q15404	Ras suppressor protein 1 OS=Homo sapiens OX=9606 GN=RSU1 PE=1 SV=3	0.001	7.74	21	4	11	4	1	277	31.5	8.65	5.2	4	0	2.072	0.7	1.406	0.735405	0.932995	0.910526	18.15	5.32	22.12	1.26507e+06	2.37062e+06	1.6185e+06	4.19	4.54	3.86	High	Peak Found	High	High	High	High	Peak Found	Peak Found	High
FALSE	High	Master Protein	Q96I99	Succinate--CoA ligase [GDP-forming] subunit beta, mitochondrial OS=Homo sapiens OX=9606 GN=SUCLG2 PE=1 SV=2	0	87.406	36	16	99	16	1	432	46.5	6.39	299.72	16	0	2.071	0.317	0.69	0.722692	0.449572	0.914833	56.54	5.26	29.12	5.76312e+06	1.06795e+07	1.87668e+07	4.52	2.03	1.38	High	High	High	High	High	High	High	High	High
FALSE	High	Master Protein	Q5BJH7	Protein YIF1B OS=Homo sapiens OX=9606 GN=YIF1B PE=1 SV=1	0.001	7.342	12	2	13	2	1	314	34.4	9.16	39.22	2	0	2.067	0.695	1.495	0.618868	0.932107	0.871975	10.62	5.45	5.22	833399	1.72235e+06	1.609e+06	8.05	2.14	7.89	High	High	High	Peak Found	High	Peak Found	Peak Found	High	High
FALSE	High	Master Protein	P16615	Sarcoplasmic/endoplasmic reticulum calcium ATPase 2 OS=Homo sapiens OX=9606 GN=ATP2A2 PE=1 SV=1	0	242.336	30	31	378	31	1	1042	114.7	5.34	1177.89	31	0	2.066	0.936	1.967	0.694787	0.988139	0.741295	31.69	38.66	51.64	5.36626e+07	1.10421e+08	5.95011e+07	1.06	2.52	1.9	High	High	High	High	High	High	High	High	High
FALSE	High	Master Protein	P17302	Gap junction alpha-1 protein OS=Homo sapiens OX=9606 GN=GJA1 PE=1 SV=2	0.002	4.074	11	2	2	2	1	382	43	8.76	1.97	2	0	2.066	1000	1000	0.735821	9.29656e-17	1.04713e-16	63.5			629237	1.08596e+06		4	15.86		High	Peak Found	Peak Found	Peak Found	Peak Found	High	Not Found	Not Found	Not Found
FALSE	High	Master Protein	P26572	Alpha-1,3-mannosyl-glycoprotein 2-beta-N-acetylglucosaminyltransferase OS=Homo sapiens OX=9606 GN=MGAT1 PE=1 SV=2	0	11.31	6	2	12	2	1	445	50.8	9.16	35.41	2	0	2.059	0.407	0.877	0.743726	0.736432	0.988194	18.75	4.64	35.92	497670	998208	1.06892e+06	7.35	2.13	14.99	Peak Found	Peak Found	High	Peak Found	Peak Found	Peak Found	High	High	High
FALSE	High	Master Protein	O00764	Pyridoxal kinase OS=Homo sapiens OX=9606 GN=PDXK PE=1 SV=1	0	27.827	28	6	30	6	1	312	35.1	6.13	35.83	6	0	2.055	0.886	2.097	0.756798	0.978391	0.694791	45.59	21.82	44.62	2.16641e+06	4.89725e+06	2.54461e+06	1.61	4.46	10.11	High	High	High	High	High	High	High	Peak Found	High
FALSE	High	Master Protein	Q9NUP9	Protein lin-7 homolog C OS=Homo sapiens OX=9606 GN=LIN7C PE=1 SV=1	0	32.3	38	5	32	5	1	197	21.8	8.43	108.85	5	0	2.053	0.66	1.596	0.743726	0.897119	0.859677	63.6	21.03	46.18	2.4895e+06	5.87465e+06	2.7461e+06	4.13	9.15	14.15	High	High	High	High	High	High	Peak Found	Peak Found	Peak Found
FALSE	High	Master Protein	P10644	cAMP-dependent protein kinase type I-alpha regulatory subunit OS=Homo sapiens OX=9606 GN=PRKAR1A PE=1 SV=1	0	41.008	24	7	68	7	1	381	43	5.35	211.12	7	0	2.052	0.784	1.724	0.762536	0.948118	0.819568	15.13	16.52	31.59	4.69065e+06	9.64428e+06	5.80002e+06	1.26	4.57	2.12	High	High	High	High	High	High	High	High	High
FALSE	High	Master Protein	P63000	Ras-related C3 botulinum toxin substrate 1 OS=Homo sapiens OX=9606 GN=RAC1 PE=1 SV=1	0	14.079	12	3	35	2	1	192	21.4	8.5	87.19	3	1	2.051	0.94	1.243	0.706229	0.989317	0.951373	31.31	46.61	123.86	9.39384e+06	1.77738e+07	1.17801e+07	4.45	3.29	2.02	High	High	High	High	High	High	High	High	High
FALSE	High	Master Protein	Q96AY3	Peptidyl-prolyl cis-trans isomerase FKBP10 OS=Homo sapiens OX=9606 GN=FKBP10 PE=1 SV=1	0	57.657	24	13	59	13	1	582	64.2	5.62	142.24	13	0	2.046	2.363	4.491	0.703187	0.716311	0.137784	21.19	24.25	38.74	1.77563e+07	4.19591e+07	8.74422e+06	1.73	0.82	6.39	High	High	High	High	High	High	High	High	High
FALSE	High	Master Protein	Q04446	1,4-alpha-glucan-branching enzyme OS=Homo sapiens OX=9606 GN=GBE1 PE=1 SV=3	0	18.255	14	6	14	6	1	702	80.4	6.32	11.22	6	0	2.042	1.439	2.324	0.725301	0.924042	0.603832	25.6	28.97	25.18	739928	2.66526e+06	921256	9.12	14.71	12.73	High	Peak Found	Peak Found	Peak Found	High	High	Peak Found	Peak Found	Peak Found	Met-loss+Acetyl [N-Term]
FALSE	High	Master Protein	Q9BRR6	ADP-dependent glucokinase OS=Homo sapiens OX=9606 GN=ADPGK PE=1 SV=1	0	23.859	10	3	27	3	1	497	54.1	6.2	77.66	3	0	2.04	1.348	2.811	0.811291	0.941285	0.437436	25.16	5.23	10.66	1.69632e+06	3.21017e+06	572815	3.4	19.05	5.61	High	High	High	High	High	High	High	High	High
FALSE	High	Master Protein	Q7Z4H8	Protein O-glucosyltransferase 3 OS=Homo sapiens OX=9606 GN=POGLUT3 PE=1 SV=2	0	36.768	20	9	53	9	1	507	58.5	8.24	91.09	9	0	2.038	2.138	4.817	0.729338	0.780633	0.10905	29.78	37.31	69.69	6.55859e+06	1.17433e+07	3.12695e+06	2.52	5.34	8.08	High	High	High	High	High	High	High	High	High
FALSE	High	Master Protein	O14672	Disintegrin and metalloproteinase domain-containing protein 10 OS=Homo sapiens OX=9606 GN=ADAM10 PE=1 SV=1	0	18.546	7	5	22	5	1	748	84.1	7.77	62.65	5	0	2.033	0.544	1.253	0.811291	0.830022	0.947913	50.3	4.57	54.35	864732	4.0664e+06	5.72218e+06	6.57	11.13	3.72	Peak Found	High	Peak Found	High	High	High	High	High	High
FALSE	High	Master Protein	O75746	Electrogenic aspartate/glutamate antiporter SLC25A12, mitochondrial OS=Homo sapiens OX=9606 GN=SLC25A12 PE=1 SV=2	0	83.493	34	19	140	13	1	678	74.7	8.38	358.8	19	0	2.032	0.422	0.774	0.770111	0.664397	0.951373	32.17	4.52	17.04	1.87576e+06	3.99712e+06	4.97819e+06	2.36	7.32	7.42	High	High	High	High	High	High	High	High	High
FALSE	High	Master Protein	O43837	Isocitrate dehydrogenase [NAD] subunit beta, mitochondrial OS=Homo sapiens OX=9606 GN=IDH3B PE=1 SV=2	0	69.921	42	13	106	13	1	385	42.2	8.46	265.25	13	0	2.026	0.315	0.573	0.780305	0.446061	0.83915	37.12	6.86	15.48	4.34511e+06	7.14981e+06	1.2579e+07	1.3	5.4	20.47	High	High	High	High	High	High	High	High	High
FALSE	High	Master Protein	P13645	Keratin, type I cytoskeletal 10 OS=Homo sapiens OX=9606 GN=KRT10 PE=1 SV=6	0	249.077	46	30	489	22	1	584	58.8	5.21	1277.82	30	5	2.024	1.242	2.444	0.71188	0.972198	0.590212	35.24	52.88	70.19	1.90852e+08	3.94475e+08	1.78483e+08	1.9	12.1	10.61	High	High	High	High	High	High	High	High	High
FALSE	High	Master Protein	O43676	NADH dehydrogenase [ubiquinone] 1 beta subcomplex subunit 3 OS=Homo sapiens OX=9606 GN=NDUFB3 PE=1 SV=3	0	9.683	29	3	26	3	1	98	11.4	9.2	57.14	3	0	2.021	0.458	1.039	0.773406	0.728188	0.988407	23.9	2.92	27.42	2.42747e+06	5.18964e+06	5.03688e+06	5.54	8.77	6.51	High	High	Peak Found	High	High	High	High	High	High
FALSE	High	Master Protein	Q8TB61	Adenosine 3'-phospho 5'-phosphosulfate transporter 1 OS=Homo sapiens OX=9606 GN=SLC35B2 PE=1 SV=1	0	14.959	10	4	16	4	1	432	47.5	9.16	41.55	4	0	2.017	2.233	4.521	0.773406	0.747009	0.135063	15.4	5.91	12.35	2.70539e+06	7.16955e+06	1.07815e+06	1.16	8.84	4.73	High	High	High	High	High	High	Peak Found	Peak Found	Peak Found
FALSE	High	Master Protein	O00754	Lysosomal alpha-mannosidase OS=Homo sapiens OX=9606 GN=MAN2B1 PE=1 SV=3	0	23.868	7	6	29	6	1	1011	113.7	7.28	54.43	6	0	2.015	0.693	1.316	0.815781	0.917771	0.938882	18.84	8.7	26.44	1.61421e+06	3.23004e+06	2.42704e+06	4.61	4.56	8.16	High	High	High	High	High	High	High	High	High
FALSE	High	Master Protein	P51809	Vesicle-associated membrane protein 7 OS=Homo sapiens OX=9606 GN=VAMP7 PE=1 SV=3	0.001	6.732	11	3	5	3	1	220	24.9	8.6	6.21	3	0	2.014	1.049	2.12	0.756631	0.991265	0.663604	17.49	22.12	15.37	568336	1.11012e+06	463963	5.06	10.98	17.74	Peak Found	Peak Found	Peak Found	High	High	High	Peak Found	Peak Found	Peak Found
FALSE	High	Master Protein	Q13190	Syntaxin-5 OS=Homo sapiens OX=9606 GN=STX5 PE=1 SV=2	0	22.626	15	4	18	4	1	355	39.6	9.16	52.83	4	0	2.014	0.431	0.962	0.816979	0.68316	0.997191	34.32	4.12	22.01	1.5945e+06	2.88292e+06	3.66539e+06	1.74	12.51	4.57	High	High	High	High	High	High	High	High	High
FALSE	High	Master Protein	P49441	Inositol polyphosphate 1-phosphatase OS=Homo sapiens OX=9606 GN=INPP1 PE=1 SV=1	0	20.311	14	3	11	3	1	399	44	5.26	38.19	3	0	2.003	0.848	1.189	0.697535	0.986791	0.951373	27.66	7.67	38.03	139051	475394	417511	13.18	16.82	2.8	Peak Found	Peak Found	Peak Found	Peak Found	Peak Found	Peak Found	Peak Found	Peak Found	Peak Found
FALSE	High	Master Protein	Q9HD45	Transmembrane 9 superfamily member 3 OS=Homo sapiens OX=9606 GN=TM9SF3 PE=1 SV=2	0	27.446	13	7	54	7	1	589	67.8	7.21	110.5	7	0	2.003	0.598	1.373	0.777785	0.877718	0.920483	38.85	12.82	32.65	2.83831e+06	6.98274e+06	4.89865e+06	8.85	2.87	4.55	High	High	High	High	High	High	High	High	High
FALSE	High	Master Protein	O95167	NADH dehydrogenase [ubiquinone] 1 alpha subcomplex subunit 3 OS=Homo sapiens OX=9606 GN=NDUFA3 PE=1 SV=1	0	9.66	42	3	7	3	1	84	9.3	8.46	16.84	3	0	1.999	0.187	0.38	0.710796	0.206404	0.616943	10.03	0.41	1.57	237035	473835	1.26631e+06	5.23	18.75	15.62	Peak Found	Peak Found	Peak Found	Peak Found	High	Peak Found	High	Peak Found	Peak Found
FALSE	High	Master Protein	Q9NYL9	Tropomodulin-3 OS=Homo sapiens OX=9606 GN=TMOD3 PE=1 SV=1	0	58.659	43	13	80	13	1	352	39.6	5.19	200.67	13	0	1.997	0.469	0.77	0.75982	0.744764	0.951373	25.01	10.16	34.64	7.13827e+06	1.48996e+07	1.93178e+07	1.77	6.61	2.46	High	High	High	High	High	High	High	High	High
FALSE	High	Master Protein	Q96FZ7	Charged multivesicular body protein 6 OS=Homo sapiens OX=9606 GN=CHMP6 PE=1 SV=3	0	9.67	10	2	18	2	1	201	23.5	5.31	45.45	2	0	1.992	0.22	0.439	0.811291	0.305123	0.687017	20.28	0.44	3.95	387841	816849	1.69557e+06	7.05	15.59	7.18	High	High	High	High	High	High	High	High	Peak Found
FALSE	High	Master Protein	Q6NZY4	Zinc finger CCHC domain-containing protein 8 OS=Homo sapiens OX=9606 GN=ZCCHC8 PE=1 SV=2	0	14.03	11	4	9	4	1	707	78.5	4.87	15.22	4	0	1.99	0.659	1.288	0.648699	0.92476	0.929572	36.43	17.91	30.34	862147	1.62917e+06	1.32145e+06	7.43	8.35	4.38	Peak Found	Peak Found	Peak Found	Peak Found	High	High	Peak Found	High	High
FALSE	High	Master Protein	O75718	Cartilage-associated protein OS=Homo sapiens OX=9606 GN=CRTAP PE=1 SV=1	0	26.937	15	6	20	6	1	401	46.5	5.73	46.29	6	0	1.988	2.177	5.752	0.733651	0.769702	0.0553739	63.51	26.17	53.69	4.59063e+06	1.40107e+07	2.05459e+06	0.38	1.28	5.52	Peak Found	Peak Found	Peak Found	High	High	High	Peak Found	Peak Found	High
FALSE	High	Master Protein	Q14197	Large ribosomal subunit protein mL62 OS=Homo sapiens OX=9606 GN=MRPL58 PE=1 SV=1	0.001	9.181	18	3	8	3	1	206	23.6	10.07	16.09	3	0	1.985	0.442	0.655	0.811291	0.78033	0.912266	70.07	13.94	13.12	349297	925243	1.43091e+06	6.23	5.02	11.94	Peak Found	Peak Found	Peak Found	Peak Found	Peak Found	Peak Found	Peak Found	Peak Found	Peak Found
FALSE	High	Master Protein	Q99805	Transmembrane 9 superfamily member 2 OS=Homo sapiens OX=9606 GN=TM9SF2 PE=1 SV=1	0	27.371	10	5	38	5	1	663	75.7	7.44	108.59	5	0	1.982	0.686	0.763	0.780506	0.910955	0.947441	23.92	11.19	29.3	4.29e+06	3.57876e+06	8.10368e+06	5.21	9.98	3.38	High	High	High	High	High	High	High	High	High
FALSE	High	Master Protein	P56556	NADH dehydrogenase [ubiquinone] 1 alpha subcomplex subunit 6 OS=Homo sapiens OX=9606 GN=NDUFA6 PE=1 SV=4	0	30.327	35	4	63	4	1	128	15.1	9.98	153.14	4	0	1.981	0.923	1.321	0.773406	0.986731	0.938341	19.96	61.12	46.94	4.93988e+06	7.72465e+06	6.05043e+06	2.84	5.53	4.04	High	High	High	High	High	High	High	High	High
FALSE	High	Master Protein	Q9Y2R0	Cytochrome c oxidase assembly factor 3 homolog, mitochondrial OS=Homo sapiens OX=9606 GN=COA3 PE=1 SV=1	0	20.734	48	5	23	5	1	106	11.7	9.6	61.28	5	0	1.975	0.413	0.669	0.777924	0.65021	0.909602	19.78	7	30.47	1.99813e+06	4.10213e+06	1.00452e+07	3.7	11.42	6.52	High	Peak Found	Peak Found	High	High	High	Peak Found	High	High	Met-loss+Acetyl [N-Term]
FALSE	High	Master Protein	P54819	Adenylate kinase 2, mitochondrial OS=Homo sapiens OX=9606 GN=AK2 PE=1 SV=2	0	72.5	58	11	136	11	1	239	26.5	7.81	358.01	11	0	1.972	0.309	0.641	0.749329	0.428498	0.885173	49.13	6.93	30.98	9.84387e+06	1.62521e+07	3.15474e+07	1.63	14.17	0.82	High	High	High	High	High	High	High	High	High
FALSE	High	Master Protein	P14923	Junction plakoglobin OS=Homo sapiens OX=9606 GN=JUP PE=1 SV=3	0	144.158	34	21	174	20	1	745	81.7	6.14	540.73	21	0	1.971	0.159	0.308	0.756798	0.0778647	0.36965	58.31	1.23	9.49	7.21537e+06	1.45345e+07	4.28564e+07	2.97	7.15	1.21	High	High	High	High	High	High	High	High	High
FALSE	High	Master Protein	Q96G23	Ceramide synthase 2 OS=Homo sapiens OX=9606 GN=CERS2 PE=1 SV=1	0	22.175	12	3	22	3	1	380	44.8	8.98	52.36	3	0	1.97	1.846	4.038	0.810634	0.859445	0.192479	32.4	73.65	96.24	2.12891e+06	3.29656e+06	1.9116e+06	8.22	7.62	14.47	Peak Found	Peak Found	Peak Found	High	High	High	High	Peak Found	Peak Found
FALSE	High	Master Protein	Q05655	Protein kinase C delta type OS=Homo sapiens OX=9606 GN=PRKCD PE=1 SV=2	0.002	4.085	4	2	3	2	1	676	77.5	7.75	3.43	2	0	1.964	0.314	0.639	0.821229	0.538082	0.929572	4.78	1.34	8.08	36281.5	70488	115702	2.68	9.18	16.59	Not Found	Not Found	Peak Found	Peak Found	Peak Found	Peak Found	Peak Found	Peak Found	Not Found
FALSE	High	Master Protein	Q53H82	Endoribonuclease LACTB2 OS=Homo sapiens OX=9606 GN=LACTB2 PE=1 SV=2	0.001	8.139	10	3	15	3	1	288	32.8	6.8	19.57	3	0	1.958	0.367	0.679	0.773406	0.654606	0.927127	22.89	4.83	25.58	554714	1.00158e+06	1.5645e+06	4.37	13.6	4.7	Peak Found	High	High	Peak Found	High	High	Peak Found	High	High
FALSE	High	Master Protein	Q8IXK2	Polypeptide N-acetylgalactosaminyltransferase 12 OS=Homo sapiens OX=9606 GN=GALNT12 PE=1 SV=3	0	10.797	8	4	8	4	1	581	66.9	6.8	11.29	4	0	1.958	0.559	0.162	0.782643	0.872254	0.0522693	75.26	35.48	6.06	517956	227668	2.33335e+06	7.21	10.21	3.93	Peak Found	Peak Found	Peak Found	Peak Found	Peak Found	Peak Found	High	High	High
FALSE	High	Master Protein	Q9P0I2	ER membrane protein complex subunit 3 OS=Homo sapiens OX=9606 GN=EMC3 PE=1 SV=3	0	22.333	23	5	25	5	1	261	29.9	6.81	51.71	5	0	1.958	0.533	0.931	0.823422	0.815721	0.989206	14.53	10.25	18	1.6702e+06	2.67801e+06	4.15036e+06	3.52	3.06	6.1	High	High	High	High	High	High	High	High	High
FALSE	High	Master Protein	Q9C0B5	Palmitoyltransferase ZDHHC5 OS=Homo sapiens OX=9606 GN=ZDHHC5 PE=1 SV=2	0	10.494	5	2	2	2	1	715	77.5	9.01	5.5	2	0	1.955	0.392	0.862	0.823422	0.703926	0.987469	16.69	4.06	20.02	278948	870731	1.03215e+06	4.03	8.02	17.35	Not Found	Not Found	Peak Found	Peak Found	Peak Found	Peak Found	Peak Found	Peak Found	High
FALSE	High	Master Protein	O95139	NADH dehydrogenase [ubiquinone] 1 beta subcomplex subunit 6 OS=Homo sapiens OX=9606 GN=NDUFB6 PE=1 SV=3	0	20.313	30	3	30	3	1	128	15.5	9.63	77.16	3	0	1.954	0.425	0.805	0.815781	0.669587	0.959626	12.36	3.68	6.95	1.41525e+06	2.82572e+06	4.36254e+06	6.38	4.3	5.68	Peak Found	Peak Found	Peak Found	High	High	High	High	High	High
FALSE	High	Master Protein	Q9NRZ7	1-acyl-sn-glycerol-3-phosphate acyltransferase gamma OS=Homo sapiens OX=9606 GN=AGPAT3 PE=1 SV=1	0	9.655	10	4	13	4	1	376	43.4	8.72	25.88	4	0	1.953	0.709	0.722	0.828561	0.942928	0.945727	12.48	29.18	41.2	506345	621217	1.64038e+06	7.45	11.38	3.08	Peak Found	Peak Found	Peak Found	Peak Found	Peak Found	Peak Found	Peak Found	High	High
FALSE	High	Master Protein	Q9NXG2	THUMP domain-containing protein 1 OS=Homo sapiens OX=9606 GN=THUMPD1 PE=1 SV=2	0.001	8.112	7	2	7	2	1	353	39.3	7.88	21.25	2	0	1.953	0.977	1.957	0.800766	0.999878	0.722312	7.15	3.59	8.01	495365	955081	506799	6.66	8.19	8.51	High	Peak Found	Peak Found	High	High	High	Peak Found	High	High
FALSE	High	Master Protein	P62760	Visinin-like protein 1 OS=Homo sapiens OX=9606 GN=VSNL1 PE=1 SV=2	0.001	7.478	11	2	5	2	1	191	22.1	5.15	11.81	2	0	1.952	0.446	0.87	0.777785	0.782811	0.987469	79.55	10.46	59.11	354592	1.16008e+06	795288	46.47	33.7	4.03	Not Found	Peak Found	Peak Found	Peak Found	Peak Found	Not Found	Not Found	Peak Found	Peak Found
FALSE	High	Master Protein	Q9UNF0	Protein kinase C and casein kinase substrate in neurons protein 2 OS=Homo sapiens OX=9606 GN=PACSIN2 PE=1 SV=2	0	37.596	18	8	43	8	1	486	55.7	5.2	101.84	8	0	1.949	0.55	1.191	0.777934	0.832594	0.959626	32.57	3.94	62.07	4.08182e+06	1.10416e+07	6.85643e+06	3.05	2.44	4.52	High	High	High	High	High	High	High	High	High
FALSE	High	Master Protein	Q5JRX3	Presequence protease, mitochondrial OS=Homo sapiens OX=9606 GN=PITRM1 PE=1 SV=3	0	77.03	21	16	64	16	1	1037	117.3	6.92	179.37	16	0	1.948	0.216	0.417	0.810634	0.188478	0.619823	42.4	1.41	5.47	2.48029e+06	4.95679e+06	1.58938e+07	3.94	6.69	3.05	Peak Found	Peak Found	Peak Found	Peak Found	High	High	High	High	High
FALSE	High	Master Protein	P20073	Annexin A7 OS=Homo sapiens OX=9606 GN=ANXA7 PE=1 SV=3	0	30.66	16	6	35	6	1	488	52.7	5.68	82.42	6	0	1.944	1.319	2.552	0.757206	0.958207	0.550221	38.16	38.44	41.94	7.01933e+06	1.41717e+07	6.81935e+06	0.56	7.05	1.79	High	High	High	High	High	High	High	High	High
FALSE	High	Master Protein	Q15286	Ras-related protein Rab-35 OS=Homo sapiens OX=9606 GN=RAB35 PE=1 SV=1	0	20.731	29	5	52	3	1	201	23	8.29	126.67	5	0	1.943	0.71	1.607	0.833689	0.924049	0.857273	37.71	21.58	47.3	1.64953e+06	3.25903e+06	2.11054e+06	5.02	10.61	21.86	High	High	High	High	High	High	High	High	High
FALSE	High	Master Protein	O75695	Protein XRP2 OS=Homo sapiens OX=9606 GN=RP2 PE=1 SV=4	0.001	9.059	7	3	16	3	1	350	39.6	5.12	36.04	3	0	1.941	0.891	1.406	0.735405	0.985771	0.902132	23.04	17.01	35.43	1.41288e+06	1.75623e+06	1.74793e+06	1.94	17.41	4.76	High	High	High	Peak Found	High	High	Peak Found	Peak Found	High
FALSE	High	Master Protein	Q16787	Laminin subunit alpha-3 OS=Homo sapiens OX=9606 GN=LAMA3 PE=1 SV=3	0	61.479	5	14	27	14	1	3333	366.4	7.24	69.26	14	0	1.939	0.211	0.247	0.823422	0.174671	0.218011	85.19	4.87	7.69	1.97322e+06	3.17946e+06	1.36106e+07	3.69	1.71	9.69	Peak Found	Peak Found	Peak Found	Peak Found	Peak Found	Peak Found	High	High	High
FALSE	High	Master Protein	O75306	NADH dehydrogenase [ubiquinone] iron-sulfur protein 2, mitochondrial OS=Homo sapiens OX=9606 GN=NDUFS2 PE=1 SV=2	0	77.385	36	11	79	11	1	463	52.5	7.55	249.14	11	0	1.937	0.768	1.302	0.752911	0.942056	0.943735	19.61	43.44	70.92	1.24369e+07	1.51766e+07	8.85098e+06	0.16	10.77	9.64	High	High	High	High	High	High	High	High	High
FALSE	High	Master Protein	O15031	Plexin-B2 OS=Homo sapiens OX=9606 GN=PLXNB2 PE=1 SV=3	0	97.32	16	20	100	20	1	1838	205	6.24	261.83	20	0	1.935	0.467	0.82	0.777785	0.741717	0.964523	25.17	10.34	26.34	4.80623e+06	1.12593e+07	1.42002e+07	3.58	1.77	4.03	High	High	High	High	High	High	High	High	High
FALSE	High	Master Protein	Q9NVD7	Alpha-parvin OS=Homo sapiens OX=9606 GN=PARVA PE=1 SV=1	0	26.35	16	4	34	4	1	372	42.2	5.95	99.9	4	0	1.934	2.228	3.888	0.798962	0.757314	0.216779	31.49	30.75	36.44	2.89874e+06	4.37205e+06	1.47894e+06	1.94	9.45	12.31	High	High	High	High	High	High	High	High	Peak Found
FALSE	High	Master Protein	O43399	Tumor protein D54 OS=Homo sapiens OX=9606 GN=TPD52L2 PE=1 SV=2	0	59.179	56	8	74	8	1	206	22.2	5.36	245.14	8	0	1.933	0.567	1.02	0.743369	0.851448	0.992171	24.28	7.51	20.58	1.52128e+07	2.73056e+07	2.7353e+07	2.85	10.5	8.11	High	High	High	High	High	High	High	High	High
FALSE	High	Master Protein	Q9Y6M9	NADH dehydrogenase [ubiquinone] 1 beta subcomplex subunit 9 OS=Homo sapiens OX=9606 GN=NDUFB9 PE=1 SV=3	0	13.687	21	3	30	3	1	179	21.8	8.38	70.35	3	0	1.93	0.502	0.892	0.811291	0.785015	0.984901	15.87	2.51	44.25	1.09827e+06	2.9283e+06	3.83383e+06	3.49	1.17	11.87	Peak Found	Peak Found	Peak Found	High	High	High	High	Peak Found	High
FALSE	High	Master Protein	P60468	Protein transport protein Sec61 subunit beta OS=Homo sapiens OX=9606 GN=SEC61B PE=1 SV=2	0.001	7.908	22	2	22	2	1	96	10	11.56	53.59	2	0	1.929	0.819	1.721	0.777785	0.961478	0.821534	27.91	15.28	25.41	6.86446e+06	1.56317e+07	9.15718e+06	1.97	27.05	12.27	High	High	High	High	High	Peak Found	High	Peak Found	High
FALSE	High	Master Protein	Q86U28	Iron-sulfur cluster assembly 2 homolog, mitochondrial OS=Homo sapiens OX=9606 GN=ISCA2 PE=1 SV=2	0	12.045	23	3	7	3	1	154	16.5	5.25	19.39	3	0	1.926	0.473	0.894	0.814097	0.82064	0.99207	36.45	7.03	16.24	673829	658541	1.32395e+06	3.6	13.13	8.64	Peak Found	Peak Found	Peak Found	Peak Found	Peak Found	Peak Found	Peak Found	Peak Found	Peak Found
FALSE	High	Master Protein	Q9H0P0	Cytosolic 5'-nucleotidase 3A OS=Homo sapiens OX=9606 GN=NT5C3A PE=1 SV=3	0	11.441	9	2	14	2	1	336	37.9	7.12	44.54	2	0	1.921	0.606	1.058	0.69364	0.892734	0.984901	16.29	5.53	10.3	630720	1.95027e+06	1.80663e+06	13.11	12.83	5.58	Peak Found	Not Found	Peak Found	High	High	High	High	High	High
FALSE	High	Master Protein	O75962	Triple functional domain protein OS=Homo sapiens OX=9606 GN=TRIO PE=1 SV=2	0	13.508	2	5	7	5	1	3097	346.7	6.37	8.6	5	0	1.913	2.653	5.152	0.748329	0.624234	0.0840343	65.75	39.91	40.73	878413	1.27487e+06	232950	16.54	18.39	11.61	Peak Found	High	High	Peak Found	High	High	Peak Found	Peak Found	Peak Found
FALSE	High	Master Protein	Q9HA77	Probable cysteine--tRNA ligase, mitochondrial OS=Homo sapiens OX=9606 GN=CARS2 PE=1 SV=1	0	9.578	5	2	4	2	1	564	62.2	8.34	11.15	2	0	1.912	0.543	1.051	0.790707	0.880324	0.978953	19.14	3.65	22.03	516655	986939	932722	4.36	5.16	3.96	Peak Found	Peak Found	Peak Found	Peak Found	Peak Found	Peak Found	Peak Found	Peak Found	Peak Found
FALSE	High	Master Protein	P28340	DNA polymerase delta catalytic subunit OS=Homo sapiens OX=9606 GN=POLD1 PE=1 SV=2	0.001	7.008	2	2	8	2	1	1107	123.6	7.03	16.79	2	0	1.911	0.382	0.566	0.832334	0.692838	0.859677	143.45	15.65	6.48	377820	592458	1.09823e+06	8.04	3.68	23.47	High	High	High	Peak Found	Peak Found	Peak Found	Peak Found	High	High
FALSE	High	Master Protein	O14976	Cyclin-G-associated kinase OS=Homo sapiens OX=9606 GN=GAK PE=1 SV=2	0.005	3.439	2	2	2	2	1	1311	143.1	5.73	3.82	2	0	1.911	0.766	1.465	0.833689	0.967464	0.882103	16.79	6.59	16.79	308533	521332	355932	3.73	18.96	11.23	Peak Found	Not Found	Peak Found	Peak Found	Not Found	Not Found	Peak Found	Peak Found	Peak Found
FALSE	High	Master Protein	P61966	AP-1 complex subunit sigma-1A OS=Homo sapiens OX=9606 GN=AP1S1 PE=1 SV=1	0	13.903	20	3	19	2	1	158	18.7	5.73	62.26	3	1	1.911	0.383	0.727	0.70168	0.594344	0.938341	25.84	1.03	13.21	817367	1.57568e+06	3.25691e+06	6.99	8.5	3.49	High	High	High	High	High	High	High	High	High
FALSE	High	Master Protein	Q86UP2	Kinectin OS=Homo sapiens OX=9606 GN=KTN1 PE=1 SV=1	0	338.301	44	52	431	52	1	1357	156.2	5.64	1319.15	52	0	1.908	0.834	1.599	0.756631	0.964949	0.859677	37.39	30.55	51.28	3.54897e+07	6.47834e+07	3.97536e+07	2.43	3.73	4.89	High	High	High	High	High	High	High	High	High
FALSE	High	Master Protein	P61421	V-type proton ATPase subunit d 1 OS=Homo sapiens OX=9606 GN=ATP6V0D1 PE=1 SV=1	0	20.814	17	4	33	4	1	351	40.3	5	79.7	4	0	1.907	0.837	1.87	0.811291	0.965501	0.773708	23.11	13.03	49.62	2.90607e+06	6.21876e+06	3.35143e+06	1.02	1.44	5.64	High	High	High	High	High	High	High	High	High
FALSE	High	Master Protein	Q9Y282	Endoplasmic reticulum-Golgi intermediate compartment protein 3 OS=Homo sapiens OX=9606 GN=ERGIC3 PE=1 SV=1	0.001	8.103	8	3	9	3	1	383	43.2	6.06	18.35	3	0	1.906	0.781	1.478	0.760393	0.962977	0.882103	16.12	6.53	23.12	1.10068e+06	2.13918e+06	1.46151e+06	3.39	49.95	7.45	Peak Found	Peak Found	High	Peak Found	Peak Found	Peak Found	Peak Found	High	Peak Found
FALSE	High	Master Protein	Q99720	Sigma non-opioid intracellular receptor 1 OS=Homo sapiens OX=9606 GN=SIGMAR1 PE=1 SV=1	0.001	8.48	9	2	6	2	1	223	25.1	5.96	14.89	2	0	1.905	0.354	0.628	0.750417	0.538619	0.882103	14.71	1.61	10.56	1.11548e+06	2.12471e+06	4.86119e+06	5.47	28.92	11.31	High	Peak Found	High	Peak Found	Peak Found	Peak Found	High	High	High
FALSE	High	Master Protein	Q15155	BOS complex subunit NOMO1 OS=Homo sapiens OX=9606 GN=NOMO1 PE=1 SV=5	0	148.154	29	26	183	2	1	1222	134.2	5.81	452.64	26	0	1.903	0.912	1.197	0.746931	0.991771	0.948805	126.67	43.83	126.67	153234	552744	383000	45.02	68.59	40.98	Peak Found	Peak Found	Peak Found	Peak Found	Peak Found	High	Peak Found	Peak Found	Peak Found
FALSE	High	Master Protein	P19525	Interferon-induced, double-stranded RNA-activated protein kinase OS=Homo sapiens OX=9606 GN=EIF2AK2 PE=1 SV=2	0	65.915	29	13	80	13	1	551	62.1	8.4	189	13	0	1.899	0.412	0.828	0.744259	0.648825	0.96738	34.87	4.78	29	7.70146e+06	1.23403e+07	1.90778e+07	1.85	6.23	4.01	High	High	High	High	High	High	High	High	High
FALSE	High	Master Protein	Q96DZ1	Endoplasmic reticulum lectin 1 OS=Homo sapiens OX=9606 GN=ERLEC1 PE=1 SV=1	0	15.996	11	4	15	4	1	483	54.8	6.28	24.91	4	0	1.891	0.565	1.141	0.707015	0.880324	0.962009	35.79	19.87	47.18	940362	1.611e+06	1.54063e+06	16.78	10.48	11.58	High	High	Peak Found	High	Peak Found	High	High	Peak Found	Peak Found
FALSE	High	Master Protein	Q63HN8	E3 ubiquitin-protein ligase RNF213 OS=Homo sapiens OX=9606 GN=RNF213 PE=1 SV=3	0	277.404	15	58	186	58	1	5207	591	6.48	452.53	58	0	1.891	0.203	0.456	0.829852	0.158485	0.692657	111.44	3.82	9.6	2.41457e+06	8.70557e+06	2.33376e+07	1.1	2.42	7.16	Peak Found	High	Peak Found	High	High	High	High	High	High
FALSE	High	Master Protein	Q13057	Bifunctional coenzyme A synthase OS=Homo sapiens OX=9606 GN=COASY PE=1 SV=4	0	12.138	10	5	18	5	1	564	62.3	6.99	35.14	5	0	1.89	0.392	0.681	0.833689	0.713706	0.934597	22.5	7.09	28.72	548441	683675	1.16423e+06	26.21	9.76	5.55	Peak Found	Peak Found	Peak Found	High	High	High	High	High	High
FALSE	High	Master Protein	O95169	NADH dehydrogenase [ubiquinone] 1 beta subcomplex subunit 8, mitochondrial OS=Homo sapiens OX=9606 GN=NDUFB8 PE=1 SV=1	0	18.923	27	4	33	4	1	186	21.8	6.8	88.95	4	0	1.884	0.513	1.074	0.770111	0.792217	0.984901	25.09	35.44	139.17	1.07177e+06	2.14964e+06	5.48707e+06	5.41	7.03	19.34	Peak Found	High	High	High	High	High	High	High	High
FALSE	High	Master Protein	O95563	Mitochondrial pyruvate carrier 2 OS=Homo sapiens OX=9606 GN=MPC2 PE=1 SV=1	0.001	6.019	14	2	10	2	1	127	14.3	10.43	19.99	2	0	1.882	0.351	0.662	0.833689	0.622846	0.923451	38.12	2.72	9.28	319321	581608	880170	7.03	11.63	1.04	High	Peak Found	High	Peak Found	Peak Found	Peak Found	High	High	High
FALSE	High	Master Protein	P15289	Arylsulfatase A OS=Homo sapiens OX=9606 GN=ARSA PE=1 SV=3	0	10.522	11	3	10	3	1	507	53.6	6.07	20.32	3	0	1.879	2.297	4.369	0.790962	0.723882	0.154475	38.85	21.73	36.04	621134	1.02997e+06	319009	5.07	7.93	19.19	High	Peak Found	High	High	High	High	Peak Found	Peak Found	Peak Found
FALSE	High	Master Protein	Q9HCC0	Methylcrotonoyl-CoA carboxylase beta chain, mitochondrial OS=Homo sapiens OX=9606 GN=MCCC2 PE=1 SV=1	0	72.793	39	15	99	15	1	563	61.3	7.68	239.11	15	0	1.878	0.4	0.69	0.819924	0.623167	0.914833	34.05	10.12	36.64	2.32902e+06	5.51708e+06	7.85357e+06	6.02	1.37	7.01	High	High	High	Peak Found	High	High	High	High	High
FALSE	High	Master Protein	Q93052	Lipoma-preferred partner OS=Homo sapiens OX=9606 GN=LPP PE=1 SV=1	0	27.248	18	7	22	7	1	612	65.7	7.37	53.1	7	0	1.878	2.441	4.195	0.811291	0.689497	0.171798	45.5	46.68	40.65	1.97699e+06	4.82022e+06	667835	4.06	21.56	1.3	Peak Found	High	Peak Found	Peak Found	Peak Found	High	Peak Found	Peak Found	Peak Found
FALSE	High	Master Protein	Q8N129	Protein canopy homolog 4 OS=Homo sapiens OX=9606 GN=CNPY4 PE=1 SV=1	0	11.374	9	2	7	2	1	248	28.3	4.64	21.26	2	0	1.876	2.393	3.993	0.762438	0.70818	0.162348	8.92	30.94	33.03	984402	1.90317e+06	562685	3.18	5.36	28.04	High	High	High	Peak Found	High	High	High	Peak Found	Peak Found
FALSE	High	Master Protein	Q9H1E5	Thioredoxin-related transmembrane protein 4 OS=Homo sapiens OX=9606 GN=TMX4 PE=1 SV=1	0	11.838	16	4	8	4	1	349	38.9	4.37	11.84	4	0	1.874	0.917	1.772	0.845985	0.990035	0.80483	28.09	14.71	31.13	1.58624e+06	3.2142e+06	1.58202e+06	1.98	24.56	5.6	Peak Found	Peak Found	Peak Found	High	High	High	Peak Found	Peak Found	Peak Found
FALSE	High	Master Protein	Q92896	Golgi apparatus protein 1 OS=Homo sapiens OX=9606 GN=GLG1 PE=1 SV=2	0	25.162	5	5	26	5	1	1179	134.5	6.9	79.92	5	0	1.873	0.893	1.796	0.811291	0.980137	0.793609	32.76	13.03	27.55	4.88833e+06	4.51945e+06	5.52825e+06	3.21	10.62	5.52	High	High	High	High	High	High	High	High	High
FALSE	High	Master Protein	P47895	Retinaldehyde dehydrogenase 3 OS=Homo sapiens OX=9606 GN=ALDH1A3 PE=1 SV=2	0	69.798	32	14	66	13	1	512	56.1	7.25	169.79	14	0	1.871	0.017	0.037	0.833689	4.18491e-07	8.75467e-06	27.89	0.01	0.12	154886	907468	3.91632e+07	1.73	2.85	6.67	Peak Found	Peak Found	Peak Found	Peak Found	Peak Found	Peak Found	High	High	High	Met-loss+Acetyl [N-Term]
FALSE	High	Master Protein	P30048	Thioredoxin-dependent peroxide reductase, mitochondrial OS=Homo sapiens OX=9606 GN=PRDX3 PE=1 SV=3	0	76.389	31	8	171	8	1	256	27.7	7.78	467.15	8	0	1.871	0.92	1.685	0.767982	0.985771	0.836218	35.43	43.4	47.88	3.70781e+07	6.12738e+07	3.32351e+07	1.09	11.9	7.38	High	High	High	High	High	High	High	High	High
FALSE	High	Master Protein	P51608	Methyl-CpG-binding protein 2 OS=Homo sapiens OX=9606 GN=MECP2 PE=1 SV=1	0	10.23	9	3	4	3	1	486	52.4	9.95	6.99	3	0	1.868	0.518	0.891	0.75743	0.846644	0.989206	19.68	9.72	35.27	824220	1.33774e+06	1.4891e+06	3.77	16.5	8.14	Peak Found	Peak Found	Peak Found	High	High	Peak Found	Peak Found	High	High
FALSE	High	Master Protein	Q13011	Delta(3,5)-Delta(2,4)-dienoyl-CoA isomerase, mitochondrial OS=Homo sapiens OX=9606 GN=ECH1 PE=1 SV=2	0	60.86	37	9	87	9	1	328	35.8	8	254.75	9	0	1.867	0.831	1.458	0.789522	0.964949	0.89847	22.08	35.16	59.34	7.60062e+06	1.41286e+07	1.08603e+07	1.75	6.54	4.83	High	High	High	High	High	High	High	High	High
FALSE	High	Master Protein	Q96QD9	UAP56-interacting factor OS=Homo sapiens OX=9606 GN=FYTTD1 PE=1 SV=3	0	5.495	8	2	3	2	1	318	35.8	11.78	4.57	2	0	1.867	0.556	1.538	0.845985	0.884638	0.858123	11.53	14.51	14.16	390200	390637	701428	2.29	15.84	2.71	Peak Found	Peak Found	Peak Found	Peak Found	Peak Found	Peak Found	Not Found	Peak Found	Peak Found
FALSE	High	Master Protein	O43520	Phospholipid-transporting ATPase IC OS=Homo sapiens OX=9606 GN=ATP8B1 PE=1 SV=3	0	73.601	16	17	54	17	1	1251	143.6	7.15	139.97	17	0	1.866	0.617	0.474	0.810988	0.909216	0.763213	45.18	12.74	12.29	424674	1.05295e+06	741046	10.35	3.46	9.65	Peak Found	Peak Found	Peak Found	Peak Found	Peak Found	Peak Found	Peak Found	Peak Found	Peak Found
FALSE	High	Master Protein	Q96DA6	Mitochondrial import inner membrane translocase subunit TIM14 OS=Homo sapiens OX=9606 GN=DNAJC19 PE=1 SV=3	0.001	8.412	20	2	8	2	1	116	12.5	10.1	25.98	2	0	1.863	0.534	1.103	0.798962	0.846644	0.96738	14.61	7.33	12.52	954579	960344	1.78967e+06	9.82	12.36	3.31	High	High	High	Peak Found	High	High	Peak Found	Peak Found	Peak Found
FALSE	High	Master Protein	Q15208	Serine/threonine-protein kinase 38 OS=Homo sapiens OX=9606 GN=STK38 PE=1 SV=1	0.001	4.772	4	2	4	2	1	465	54.2	7.15	5.62	2	0	1.86	1.062	2.022	0.806873	0.989317	0.694791	13.51	10.75	17.62	615143	1.18926e+06	572946	4.91	3.78	7.73	Peak Found	Peak Found	High	Peak Found	High	High	Peak Found	Peak Found	Peak Found
FALSE	High	Master Protein	O95299	NADH dehydrogenase [ubiquinone] 1 alpha subcomplex subunit 10, mitochondrial OS=Homo sapiens OX=9606 GN=NDUFA10 PE=1 SV=1	0	38.882	23	6	37	6	1	355	40.7	8.48	103.17	6	0	1.857	0.623	1.673	0.811429	0.886815	0.840049	41.87	15.76	76.65	2.21426e+06	4.15798e+06	3.69654e+06	4.55	15.88	10.74	High	High	High	High	High	High	High	High	High
FALSE	High	Master Protein	Q8TE77	Protein phosphatase Slingshot homolog 3 OS=Homo sapiens OX=9606 GN=SSH3 PE=1 SV=2	0	22.727	14	6	13	6	1	659	73	5.3	29.59	6	0	1.856	0.655	1.192	0.846742	0.897119	0.959626	43.83	23.66	16.75	1.87052e+06	2.51003e+06	2.14385e+06	4.24	10.17	11.74	Peak Found	Peak Found	Peak Found	Peak Found	Peak Found	Peak Found	Peak Found	Peak Found	Peak Found
FALSE	High	Master Protein	P49757	Protein numb homolog OS=Homo sapiens OX=9606 GN=NUMB PE=1 SV=2	0	10.367	4	3	5	3	1	651	70.8	8.51	6.7	3	0	1.855	0.55	1.037	0.833689	0.882674	0.982081	14.87	2.57	15.31	460596	854612	821521	5	22.19	7.05	Peak Found	Peak Found	Peak Found	Peak Found	Peak Found	High	High	High	Peak Found
FALSE	High	Master Protein	Q9NPA0	ER membrane protein complex subunit 7 OS=Homo sapiens OX=9606 GN=EMC7 PE=1 SV=1	0	22.427	26	4	41	4	1	242	26.5	9.25	110.08	4	0	1.855	0.879	1.412	0.828501	0.976547	0.912415	17.5	24.55	43.49	2.44414e+06	4.79108e+06	3.18599e+06	2.73	10.62	5.87	High	High	High	High	High	High	High	High	High
FALSE	High	Master Protein	Q9Y625	Glypican-6 OS=Homo sapiens OX=9606 GN=GPC6 PE=1 SV=1	0	31.692	20	7	26	5	1	555	62.7	5.41	55.6	7	2	1.855	2.285	4.722	0.840337	0.741717	0.116858	29.45	23.38	13.95	5.97946e+06	4.82386e+06	164736	4.01	12.8	15.81	High	High	High	High	High	High	Peak Found	Peak Found	Peak Found
FALSE	High	Master Protein	Q00765	Receptor expression-enhancing protein 5 OS=Homo sapiens OX=9606 GN=REEP5 PE=1 SV=3	0	13.738	12	3	24	3	1	189	21.5	8.1	71.04	3	0	1.855	1.906	2.671	0.779969	0.841223	0.505623	20.85	15.46	76.4	1.0091e+06	2.05894e+06	5.13767e+06	7.11	59.64	4.86	High	High	High	Peak Found	High	High	High	High	High
FALSE	High	Master Protein	Q9BVT8	Transmembrane and ubiquitin-like domain-containing protein 1 OS=Homo sapiens OX=9606 GN=TMUB1 PE=1 SV=1	0	12.953	21	3	23	3	1	246	26.2	5.72	51.54	3	0	1.855	0.714	1.218	0.845985	0.924049	0.954962	30.47	10.29	32.68	1.71383e+06	3.13833e+06	2.41886e+06	7.82	19.29	2.98	High	High	High	High	High	High	Peak Found	High	High
FALSE	High	Master Protein	P21796	Voltage-dependent anion-selective channel protein 1 OS=Homo sapiens OX=9606 GN=VDAC1 PE=1 SV=2	0	169.737	66	15	340	13	1	283	30.8	8.54	1116.16	15	2	1.855	0.631	1.091	0.773406	0.887222	0.980892	40.63	21.96	72.82	8.73204e+07	1.47388e+08	1.51283e+08	0.77	1.26	8	High	High	High	High	High	High	High	High	High	Met-loss+Acetyl [N-Term]
FALSE	High	Master Protein	Q9NX62	Golgi-resident adenosine 3',5'-bisphosphate 3'-phosphatase OS=Homo sapiens OX=9606 GN=BPNT2 PE=1 SV=1	0	14.894	18	3	35	3	1	359	38.7	6.86	54.69	3	0	1.848	0.727	1.378	0.845985	0.93116	0.919773	26.05	7.08	27.82	1.6024e+06	2.73652e+06	2.2147e+06	6.69	19.24	11.69	High	High	High	High	High	High	High	High	High
FALSE	High	Master Protein	Q6IQ22	Ras-related protein Rab-12 OS=Homo sapiens OX=9606 GN=RAB12 PE=1 SV=3	0	23.281	23	4	32	3	1	244	27.2	8.41	93.01	4	0	1.846	0.489	0.845	0.783213	0.798627	0.97116	29.05	6.65	37.12	892390	2.32348e+06	1.93776e+06	2.31	2.01	9.07	High	Peak Found	High	High	High	High	High	High	High
FALSE	High	Master Protein	P04075	Fructose-bisphosphate aldolase A OS=Homo sapiens OX=9606 GN=ALDOA PE=1 SV=2	0	153.162	51	16	324	15	1	364	39.4	8.09	1065.25	16	1	1.845	0.906	1.625	0.777785	0.984688	0.853302	34.25	36.8	72.34	1.15641e+08	2.17073e+08	1.31937e+08	1.01	4.62	3.74	High	High	High	High	High	High	High	High	High
FALSE	High	Master Protein	P34059	N-acetylgalactosamine-6-sulfatase OS=Homo sapiens OX=9606 GN=GALNS PE=1 SV=1	0	16.082	10	4	11	4	1	522	58	6.74	28.02	4	0	1.845	0.656	1.145	0.770111	0.91565	0.962009	51.68	17.11	33.75	1.08422e+06	1.59547e+06	1.653e+06	13.38	24.29	8.14	High	High	High	Peak Found	Peak Found	High	Peak Found	High	High
FALSE	High	Master Protein	P43307	Translocon-associated protein subunit alpha OS=Homo sapiens OX=9606 GN=SSR1 PE=1 SV=3	0	32.917	26	4	56	4	1	286	32.2	4.49	119.51	4	0	1.845	0.33	0.695	0.777694	0.485196	0.917766	42.44	2.47	21.42	6.25774e+06	1.12229e+07	1.64909e+07	4.58	20.09	15.43	High	High	High	High	High	High	High	High	High
FALSE	High	Master Protein	Q9Y6B6	GTP-binding protein SAR1b OS=Homo sapiens OX=9606 GN=SAR1B PE=1 SV=1	0	27.408	31	5	61	2	1	198	22.4	6.11	123.19	5	0	1.844	1.037	1.941	0.845985	0.998584	0.751898	15.27	23.81	44.29	1.82963e+06	3.28317e+06	1.806e+06	5	29.5	9.68	High	Peak Found	High	High	High	High	Peak Found	High	Peak Found
FALSE	High	Master Protein	P61619	Protein transport protein Sec61 subunit alpha isoform 1 OS=Homo sapiens OX=9606 GN=SEC61A1 PE=1 SV=2	0	24.074	11	6	64	6	1	476	52.2	8.06	169.85	6	0	1.841	1.045	1.573	0.777785	0.998584	0.864706	29.22	44.17	34.97	1.72766e+07	3.23427e+07	1.80502e+07	4.22	30.13	23.38	High	High	High	High	High	High	High	High	High
FALSE	High	Master Protein	Q5JRA6	Transport and Golgi organization protein 1 homolog OS=Homo sapiens OX=9606 GN=MIA3 PE=1 SV=1	0	44.002	7	10	33	10	1	1907	213.6	4.84	75.87	10	0	1.84	1.313	2.226	0.820193	0.960363	0.648426	52	58.31	25.4	2.89045e+06	4.61516e+06	2.22477e+06	3.73	9.46	6.31	High	High	High	High	High	High	High	Peak Found	Peak Found
FALSE	High	Master Protein	O43920	NADH dehydrogenase [ubiquinone] iron-sulfur protein 5 OS=Homo sapiens OX=9606 GN=NDUFS5 PE=1 SV=3	0	11.41	16	2	31	2	1	106	12.5	9.14	40.67	2	0	1.839	0.633	1.046	0.845985	0.887222	0.987469	10.86	13.81	33.98	1.63448e+06	3.08852e+06	2.86472e+06	4.79	18.02	13.62	High	High	High	High	High	High	High	High	Peak Found
FALSE	High	Master Protein	Q13268	Dehydrogenase/reductase SDR family member 2, mitochondrial OS=Homo sapiens OX=9606 GN=DHRS2 PE=1 SV=4	0	62.792	40	9	90	9	1	280	29.9	9.01	247.49	9	0	1.837	0.569	0.324	0.834534	0.887222	0.437436	22.78	23.53	6.48	491799	833069	1.46106e+06	21.57	9.11	7.98	Peak Found	Peak Found	Peak Found	Peak Found	Peak Found	Peak Found	Peak Found	Peak Found	Peak Found
FALSE	High	Master Protein	Q8TBA6	Golgin subfamily A member 5 OS=Homo sapiens OX=9606 GN=GOLGA5 PE=1 SV=3	0	22.122	10	5	28	5	1	731	83	5.83	54.47	5	0	1.836	0.37	0.529	0.821139	0.654115	0.80483	55.57	3.27	14.73	417373	1.05768e+06	1.87011e+06	3.57	9.29	7.82	Peak Found	Peak Found	Peak Found	Peak Found	Peak Found	High	High	High	High	Met-loss+Acetyl [N-Term]
FALSE	High	Master Protein	Q14571	Inositol 1,4,5-trisphosphate receptor type 2 OS=Homo sapiens OX=9606 GN=ITPR2 PE=1 SV=2	0	13.08	3	6	9	3	1	2701	307.9	6.43	12.81	6	0	1.836	1000	1000	0.821229	9.29656e-17	1.04713e-16	15.76			94090.7	164294		8.36	14.87		Peak Found	Peak Found	Peak Found	Peak Found	Peak Found	High	Peak Found	Peak Found	Peak Found
FALSE	High	Master Protein	Q9ULK4	Mediator of RNA polymerase II transcription subunit 23 OS=Homo sapiens OX=9606 GN=MED23 PE=1 SV=2	0.001	5.96	2	2	3	2	1	1368	156.4	7.4	4.41	2	0	1.835	0.748	1.309	0.808286	0.960363	0.929572	21.01	8.12	22.49	103052	162344	137773	12.82	14.46	19.96	Peak Found	High	Peak Found	Peak Found	Peak Found	Peak Found	Peak Found	Peak Found	Peak Found
FALSE	High	Master Protein	Q96JB5	CDK5 regulatory subunit-associated protein 3 OS=Homo sapiens OX=9606 GN=CDK5RAP3 PE=1 SV=2	0	48.253	28	13	82	12	1	506	56.9	4.75	189.86	13	1	1.833	0.448	0.685	0.829852	0.712133	0.914833	36.82	6.78	21.39	3.21191e+06	4.02766e+06	8.10157e+06	3.5	14.9	0.92	High	High	High	High	High	High	High	High	High
FALSE	High	Master Protein	Q9H5Q4	Dimethyladenosine transferase 2, mitochondrial OS=Homo sapiens OX=9606 GN=TFB2M PE=1 SV=1	0.001	7.293	6	2	12	2	1	396	45.3	9.19	16.86	2	0	1.833	0.439	0.799	0.845985	0.776736	0.972493	15.78	2.26	15.2	195616	689152	746494	12.11	3.68	18.53	Peak Found	Peak Found	High	Peak Found	High	High	Peak Found	High	High
FALSE	High	Master Protein	Q969M3	Protein YIPF5 OS=Homo sapiens OX=9606 GN=YIPF5 PE=1 SV=1	0	13.428	8	2	23	2	1	257	28	4.36	37.63	2	0	1.831	0.475	0.856	0.845985	0.757314	0.974505	36.65	19.31	90.9	1.55439e+06	3.38272e+06	2.48264e+06	7.92	5.84	6.24	High	High	High	High	High	High	High	High	High
FALSE	High	Master Protein	Q5TFE4	5'-nucleotidase domain-containing protein 1 OS=Homo sapiens OX=9606 GN=NT5DC1 PE=1 SV=1	0	10.351	5	2	12	2	1	455	51.8	6.35	24.08	2	0	1.831	0.886	1.668	0.767236	0.991309	0.807192	35.08	14.39	36.38	782338	1.43433e+06	833468	3.87	13.98	12.53	High	High	High	High	High	High	High	High	High
FALSE	High	Master Protein	Q9Y5J1	U3 small nucleolar RNA-associated protein 18 homolog OS=Homo sapiens OX=9606 GN=UTP18 PE=1 SV=3	0.001	5.943	6	2	3	2	1	556	62	8.76	4.58	2	0	1.83	0.632	1.199	0.815781	0.916616	0.947568	1.6	9.84	29.56	528141	963031	835657	0.76	13.47	29.98	Not Found	Not Found	Peak Found	Peak Found	Peak Found	Peak Found	High	High	Peak Found
FALSE	High	Master Protein	P27816	Microtubule-associated protein 4 OS=Homo sapiens OX=9606 GN=MAP4 PE=1 SV=3	0	141.952	36	27	178	27	1	1152	120.9	5.43	461.13	27	0	1.829	1.22	2.421	0.781343	0.974748	0.596266	18.61	39.31	41.13	3.34498e+07	6.39036e+07	2.70383e+07	1.74	3.81	6.67	High	High	High	High	High	High	High	High	High	Met-loss+Acetyl [N-Term]
FALSE	High	Master Protein	Q86SF2	N-acetylgalactosaminyltransferase 7 OS=Homo sapiens OX=9606 GN=GALNT7 PE=1 SV=1	0.001	9.147	5	4	8	4	1	657	75.3	7.11	14.04	4	0	1.827	0.709	1.096	0.845985	0.921765	0.979143	20.11	12.62	41.95	1.9432e+06	2.98903e+06	2.84756e+06	4.24	14.38	6.92	Peak Found	High	Peak Found	Peak Found	High	High	High	High	High
FALSE	High	Master Protein	O43747	AP-1 complex subunit gamma-1 OS=Homo sapiens OX=9606 GN=AP1G1 PE=1 SV=5	0	23.284	13	8	17	7	1	822	91.3	6.8	23.84	8	1	1.825	0.776	1.122	0.839403	0.943451	0.974505	37.12	19.62	51.25	4.29258e+06	6.79639e+06	5.65573e+06	1.26	16.23	43.74	Peak Found	High	High	High	High	High	High	Peak Found	High
FALSE	High	Master Protein	P50453	Serpin B9 OS=Homo sapiens OX=9606 GN=SERPINB9 PE=1 SV=1	0	9.229	10	2	4	2	1	376	42.4	5.86	10.4	2	0	1.825	1.332	2.454	0.756631	0.94018	0.525982	10.79	268.79	295.25	964841	1.80465e+06	1.11913e+06	4.87	3.4	5.69	Peak Found	Peak Found	Peak Found	High	High	High	Peak Found	Not Found	Peak Found
FALSE	High	Master Protein	P11413	Glucose-6-phosphate 1-dehydrogenase OS=Homo sapiens OX=9606 GN=G6PD PE=1 SV=4	0	77.674	38	18	160	18	1	515	59.2	6.84	414.95	18	0	1.823	3.141	4.715	0.782643	0.507897	0.117326	41.53	40.75	74.12	2.16496e+07	3.90085e+07	6.0135e+06	0.69	4.59	3.73	High	High	High	High	High	High	High	High	High	Met-loss+Acetyl [N-Term]
FALSE	High	Master Protein	Q96RP9	Elongation factor G, mitochondrial OS=Homo sapiens OX=9606 GN=GFM1 PE=1 SV=2	0	47.364	17	12	80	12	1	751	83.4	7.01	159.73	12	0	1.822	0.45	0.833	0.779969	0.713706	0.969856	23.51	4.85	24.36	6.20422e+06	1.16995e+07	1.40935e+07	3.91	7.37	4.52	High	High	High	High	High	High	High	High	High
FALSE	High	Master Protein	P54725	UV excision repair protein RAD23 homolog A OS=Homo sapiens OX=9606 GN=RAD23A PE=1 SV=1	0	20.557	28	7	24	5	1	363	39.6	4.58	39.79	7	0	1.821	0.302	0.496	0.760393	0.411375	0.753907	25.2	3.49	8.18	974637	1.95995e+06	4.01972e+06	7.14	4.64	6.34	Peak Found	Peak Found	Peak Found	Peak Found	High	High	High	High	High
FALSE	High	Master Protein	Q8NFQ8	Torsin-1A-interacting protein 2 OS=Homo sapiens OX=9606 GN=TOR1AIP2 PE=1 SV=1	0	22.018	24	6	37	6	1	470	51.2	4.96	70.89	6	0	1.82	0.505	1.119	0.781098	0.787148	0.974505	48.04	15.84	43.57	1.14193e+06	2.19401e+06	2.88394e+06	4.72	18.59	6.46	High	High	Peak Found	High	High	High	High	High	High	Met-loss+Acetyl [N-Term]
FALSE	High	Master Protein	Q96LJ7	Dehydrogenase/reductase SDR family member 1 OS=Homo sapiens OX=9606 GN=DHRS1 PE=1 SV=1	0	14.609	15	4	20	4	1	313	33.9	7.83	41.53	4	0	1.818	0.16	0.248	0.811291	0.0800929	0.219475	23.4	0.55	2.87	483810	1.12951e+06	6.211e+06	11.47	9.24	3.68	Peak Found	Peak Found	Peak Found	Peak Found	High	High	High	High	High
FALSE	High	Master Protein	Q14554	Protein disulfide-isomerase A5 OS=Homo sapiens OX=9606 GN=PDIA5 PE=1 SV=1	0	17.051	12	5	12	5	1	519	59.6	7.91	31.67	5	0	1.816	6.327	11.155	0.833689	0.0874478	0.0023075	15.08	18.97	39.69	2.63509e+06	4.64372e+06	211137	7.02	1.98	29.29	Peak Found	High	High	High	High	High	Peak Found	Peak Found	Peak Found
FALSE	High	Master Protein	O95834	Echinoderm microtubule-associated protein-like 2 OS=Homo sapiens OX=9606 GN=EML2 PE=1 SV=1	0	19.286	8	4	12	4	1	649	70.6	6.32	35.59	4	0	1.816	1.423	2.325	0.742292	0.924462	0.577527	2.5	10.18	17.16	861808	1.56666e+06	1.24598e+06	1.43	13.03	6.76	Peak Found	Peak Found	Peak Found	Peak Found	Peak Found	Peak Found	Peak Found	Peak Found	Peak Found
FALSE	High	Master Protein	O14745	Na(+)/H(+) exchange regulatory cofactor NHE-RF1 OS=Homo sapiens OX=9606 GN=NHERF1 PE=1 SV=4	0	33.939	26	7	44	7	1	358	38.8	5.77	115.62	7	0	1.813	0.512	0.911	0.836158	0.790477	0.987469	26.84	2.53	54.61	2.47694e+06	4.67569e+06	5.77371e+06	5.55	11.65	1.3	High	High	High	High	High	High	High	High	High	Met-loss+Acetyl [N-Term]
FALSE	High	Master Protein	Q96DB5	Regulator of microtubule dynamics protein 1 OS=Homo sapiens OX=9606 GN=RMDN1 PE=1 SV=1	0	24.888	25	6	28	6	1	314	35.8	8.5	78.51	6	0	1.813	0.342	0.655	0.833689	0.512362	0.897743	40.05	4.3	14.38	1.35236e+06	2.43128e+06	4.18106e+06	5.89	12.56	6.33	Peak Found	Peak Found	Peak Found	High	High	High	High	High	High
FALSE	High	Master Protein	P23142	Fibulin-1 OS=Homo sapiens OX=9606 GN=FBLN1 PE=1 SV=4	0	23.043	8	4	27	4	1	703	77.2	5.22	70.25	4	0	1.809	3.499	6.33	0.845985	0.435241	0.0327907	17.96	5.45	7.27	1.48543e+06	3.68278e+06	143843	10.95	16.11	19.97	High	High	High	High	High	High	Not Found	Peak Found	Peak Found
FALSE	High	Master Protein	P06737	Glycogen phosphorylase, liver form OS=Homo sapiens OX=9606 GN=PYGL PE=1 SV=4	0	131.282	40	27	146	23	1	847	97.1	7.17	322.57	27	4	1.802	1.027	1.877	0.790707	0.999878	0.771214	36.96	36.82	43.34	2.2435e+07	3.00001e+07	1.85365e+07	1.74	8.28	0.89	High	High	High	High	High	High	High	High	High	Met-loss+Acetyl [N-Term]
FALSE	High	Master Protein	P50148	Guanine nucleotide-binding protein G(q) subunit alpha OS=Homo sapiens OX=9606 GN=GNAQ PE=1 SV=4	0	21.237	22	6	16	4	1	359	42.1	5.68	37.34	6	0	1.799	0.727	0.428	0.846129	0.95276	0.664303	29.41	103.4	7.1	395405	723972	1.60076e+06	6.55	11.32	5.94	Peak Found	Peak Found	Peak Found	High	High	Peak Found	High	High	High
FALSE	High	Master Protein	Q9P0L0	Vesicle-associated membrane protein-associated protein A OS=Homo sapiens OX=9606 GN=VAPA PE=1 SV=3	0	58.88	38	8	125	7	1	249	27.9	8.62	312.57	8	0	1.798	0.729	1.033	0.810988	0.930822	0.988759	25.96	31.79	69.73	1.43862e+07	1.74735e+07	2.11524e+07	5.28	12.55	14.31	High	High	High	High	High	High	High	High	High
FALSE	High	Master Protein	P40763	Signal transducer and activator of transcription 3 OS=Homo sapiens OX=9606 GN=STAT3 PE=1 SV=2	0	40.531	17	9	35	9	1	770	88	6.3	81.7	9	0	1.796	1.128	2.04	0.833689	0.990035	0.716815	18.17	30.32	24.38	3.05962e+06	5.50461e+06	4.23865e+06	1.97	11.07	8.46	High	Peak Found	High	High	High	High	High	High	High
FALSE	High	Master Protein	Q9HAW8	UDP-glucuronosyltransferase 1A10 OS=Homo sapiens OX=9606 GN=UGT1A10 PE=1 SV=1	0	67.692	25	9	57	3	1	530	59.8	7.3	167.74	9	0	1.795	2.128	3.819	0.76665	0.761423	0.256235	19.64	27.77	18.96	219582	389197	270672	50.95	12.56	8.01	Peak Found	Peak Found	Peak Found	Peak Found	Not Found	Not Found	Peak Found	Not Found	Peak Found
FALSE	High	Master Protein	Q9NVH0	Exonuclease 3'-5' domain-containing protein 2 OS=Homo sapiens OX=9606 GN=EXD2 PE=1 SV=2	0	12.621	6	3	18	3	1	621	70.3	8.32	44.28	3	0	1.793	0.447	0.785	0.846129	0.782946	0.97116	24.13	3.57	14.6	354526	611947	804338	8.34	19.3	17.94	Peak Found	Peak Found	Peak Found	Peak Found	High	High	High	High	High
FALSE	High	Master Protein	Q96CW1	AP-2 complex subunit mu OS=Homo sapiens OX=9606 GN=AP2M1 PE=1 SV=2	0	37.166	25	10	62	10	1	435	49.6	9.54	121.95	10	0	1.792	0.548	0.979	0.811291	0.832594	0.999967	34.69	6.72	32.15	5.96269e+06	1.05098e+07	9.84381e+06	2.43	8.1	2.99	High	High	High	High	High	High	High	High	High
FALSE	High	Master Protein	P19320	Vascular cell adhesion protein 1 OS=Homo sapiens OX=9606 GN=VCAM1 PE=1 SV=1	0	18.151	8	5	10	4	1	739	81.2	5.22	22.89	5	0	1.791	0.266	0.446	0.839403	0.315427	0.673684	10.26	1.05	4.18	797408	4.95689e+06	3.00078e+06	3.84	6.74	11.57	Peak Found	Not Found	Not Found	High	High	High	Peak Found	Peak Found	Peak Found
FALSE	High	Master Protein	P09543	2',3'-cyclic-nucleotide 3'-phosphodiesterase OS=Homo sapiens OX=9606 GN=CNP PE=1 SV=2	0	44.589	20	8	62	8	1	421	47.5	9.07	195.59	8	0	1.791	0.61	1.097	0.806178	0.882674	0.979143	30.23	11.73	43.54	7.51991e+06	1.07385e+07	1.31403e+07	2.67	1.54	10.24	High	High	High	High	High	High	High	High	High
FALSE	High	Master Protein	P80723	Brain acid soluble protein 1 OS=Homo sapiens OX=9606 GN=BASP1 PE=1 SV=2	0	94.473	63	11	129	11	1	227	22.7	4.63	419.64	11	0	1.788	2.223	3.586	0.812028	0.760873	0.264109	33.4	38.75	61.72	1.09759e+07	2.08175e+07	4.7153e+06	7.54	38.41	5.62	High	High	High	High	High	High	High	High	High
FALSE	High	Master Protein	O15260	Surfeit locus protein 4 OS=Homo sapiens OX=9606 GN=SURF4 PE=1 SV=3	0	10.846	10	3	18	3	1	269	30.4	7.78	44.82	3	0	1.787	0.941	1.716	0.839403	0.989317	0.823935	10.37	69.21	88.62	4.23435e+06	7.64405e+06	5.03261e+06	3.4	4.33	34.81	High	High	High	High	High	High	High	High	High
FALSE	High	Master Protein	P16435	NADPH--cytochrome P450 reductase OS=Homo sapiens OX=9606 GN=POR PE=1 SV=2	0	161.779	40	26	211	26	1	677	76.6	5.58	533.22	26	0	1.784	0.909	1.533	0.798962	0.985332	0.877431	44.98	23.34	61.79	1.81953e+07	3.18541e+07	2.31658e+07	3.09	4.06	2.79	High	High	High	High	High	High	High	High	High
FALSE	High	Master Protein	Q9H7Z7	Prostaglandin E synthase 2 OS=Homo sapiens OX=9606 GN=PTGES2 PE=1 SV=1	0	42.894	37	8	58	8	1	377	41.9	9.16	174.99	8	0	1.784	0.278	0.652	0.833689	0.351706	0.89465	46.92	3	19.09	2.31759e+06	4.02586e+06	1.06083e+07	4.13	6.43	6.67	High	High	Peak Found	High	High	High	High	High	High
FALSE	High	Master Protein	Q96CM8	Medium-chain acyl-CoA ligase ACSF2, mitochondrial OS=Homo sapiens OX=9606 GN=ACSF2 PE=1 SV=2	0	85.741	25	13	94	13	1	615	68.1	7.55	304.9	13	0	1.784	0.213	0.43	0.845985	0.180709	0.647848	27.82	1.74	14.27	1.43995e+06	2.49858e+06	8.8933e+06	15.82	2.57	2.87	Peak Found	Peak Found	Peak Found	Peak Found	Peak Found	Peak Found	High	High	High
FALSE	High	Master Protein	P07339	Cathepsin D OS=Homo sapiens OX=9606 GN=CTSD PE=1 SV=1	0	75.666	34	12	188	12	1	412	44.5	6.54	420.23	12	0	1.784	0.275	0.504	0.798962	0.3421	0.763213	25.29	2.16	8.85	2.65381e+07	4.49159e+07	9.52233e+07	2.35	1	2.65	High	High	High	High	High	High	High	High	High
FALSE	High	Master Protein	P49768	Presenilin-1 OS=Homo sapiens OX=9606 GN=PSEN1 PE=1 SV=1	0	11.234	8	2	5	2	1	467	52.6	5.31	15.14	2	0	1.784	0.379	0.79	0.824406	0.654606	0.964523	33.5	3.08	33.44	675404	1.14173e+06	1.71153e+06	12.44	10.82	5.44	High	Peak Found	Peak Found	High	High	Peak Found	Peak Found	Peak Found	Peak Found
FALSE	High	Master Protein	Q96RF0	Sorting nexin-18 OS=Homo sapiens OX=9606 GN=SNX18 PE=1 SV=2	0	12.123	6	3	8	3	1	628	68.9	5.68	17.13	3	0	1.784	1.149	1.866	0.824158	0.976547	0.752811	112.84	51.68	35.23	769554	1.03864e+06	815110	9.58	4.24	8.56	Peak Found	Peak Found	Peak Found	Peak Found	Peak Found	Peak Found	Peak Found	Peak Found	Peak Found
FALSE	High	Master Protein	Q16698	2,4-dienoyl-CoA reductase [(3E)-enoyl-CoA-producing], mitochondrial OS=Homo sapiens OX=9606 GN=DECR1 PE=1 SV=1	0	66.024	33	10	98	10	1	335	36	9.28	293.26	10	0	1.782	0.887	1.651	0.808644	0.979202	0.844541	40.97	35.36	44.92	1.01063e+07	1.74896e+07	1.26793e+07	3.87	3.64	2.09	High	High	High	High	High	High	High	High	High
FALSE	High	Master Protein	Q6Y288	Beta-1,3-glucosyltransferase OS=Homo sapiens OX=9606 GN=B3GLCT PE=1 SV=2	0	14.81	11	4	7	4	1	498	56.5	7.5	16.4	4	0	1.78	3.415	5.206	0.814441	0.434917	0.060953	25.58	19.99	17.62	948921	2.25791e+06	214585	11.68	19.3	17.08	High	High	High	High	High	Peak Found	Not Found	Peak Found	Peak Found
FALSE	High	Master Protein	O43292	Glycosylphosphatidylinositol anchor attachment 1 protein OS=Homo sapiens OX=9606 GN=GPAA1 PE=1 SV=3	0	10.707	5	3	22	3	1	621	67.6	8.06	49.76	3	0	1.778	0.656	0.976	0.848449	0.894011	0.998985	11.57	12.08	25.3	1.8736e+06	3.06665e+06	2.74364e+06	1.66	1.3	7.6	High	High	High	High	High	High	High	High	High
FALSE	High	Master Protein	P54920	Alpha-soluble NSF attachment protein OS=Homo sapiens OX=9606 GN=NAPA PE=1 SV=3	0	72.455	52	11	111	11	1	295	33.2	5.36	340.67	11	0	1.777	0.743	1.281	0.823157	0.934585	0.94424	32.42	18.23	42.14	9.93802e+06	1.54792e+07	1.44582e+07	1.41	1.28	2.45	High	High	High	High	High	High	High	High	High
FALSE	High	Master Protein	Q92542	Nicastrin OS=Homo sapiens OX=9606 GN=NCSTN PE=1 SV=2	0	30.251	12	6	57	6	1	709	78.4	5.99	135.18	6	0	1.775	0.986	1.715	0.839403	0.991771	0.823935	32.54	16.37	42.35	4.98304e+06	8.91455e+06	5.71092e+06	5.28	16.73	9.13	High	High	High	High	High	High	High	High	High
FALSE	High	Master Protein	P0CG08	Golgi pH regulator B OS=Homo sapiens OX=9606 GN=GPR89B PE=1 SV=1	0	11.573	5	2	3	2	1	455	52.9	9.28	9.2	2	0	1.773	0.368	0.619	0.79398	0.637411	0.882103	23.94	11.31	34.11	761756	1.37805e+06	1.57465e+06	16.75	5.68	9.92	Peak Found	Peak Found	High	Peak Found	Peak Found	Peak Found	High	High	Peak Found
FALSE	High	Master Protein	Q9Y6I3	Epsin-1 OS=Homo sapiens OX=9606 GN=EPN1 PE=1 SV=2	0	22.96	12	4	22	4	1	576	60.3	4.83	49.63	4	0	1.773	1.09	1.944	0.845985	0.990035	0.73749	19.28	18.73	33.67	1.06737e+06	2.76892e+06	1.36273e+06	4.06	7.27	13.92	High	High	High	High	High	High	Peak Found	High	High
FALSE	High	Master Protein	Q9HD34	LYR motif-containing protein 4 OS=Homo sapiens OX=9606 GN=LYRM4 PE=1 SV=1	0	10.478	15	2	6	2	1	91	10.8	10.73	15.96	2	0	1.766	0.254	0.498	0.846742	0.391835	0.7749	22.89	1.46	4.72	380591	657704	1.8506e+06	20.26	15.63	9.15	Peak Found	Peak Found	Peak Found	Peak Found	Peak Found	Peak Found	High	High	Peak Found
FALSE	High	Master Protein	O15321	Transmembrane 9 superfamily member 1 OS=Homo sapiens OX=9606 GN=TM9SF1 PE=2 SV=2	0.001	9.096	5	3	13	3	1	606	68.8	7.17	34.84	3	0	1.765	0.453	0.805	0.782563	0.790507	0.966074	1.74	2.01	4.88	519473	2.27755e+06	1.12963e+06	3.73	4.83	12.89	Peak Found	Not Found	Not Found	Peak Found	High	High	High	High	High
FALSE	High	Master Protein	Q92604	Acyl-CoA:lysophosphatidylglycerol acyltransferase 1 OS=Homo sapiens OX=9606 GN=LPGAT1 PE=1 SV=1	0	23.192	15	4	15	4	1	370	43.1	8.92	25.77	4	0	1.765	1.891	3.583	0.78476	0.832594	0.252509	34.69	42.2	26.43	833861	1.46338e+06	131719	1.9	10.87	26.78	Peak Found	Peak Found	Peak Found	Peak Found	High	High	Peak Found	Peak Found	Peak Found
FALSE	High	Master Protein	Q9NRX5	Serine incorporator 1 OS=Homo sapiens OX=9606 GN=SERINC1 PE=1 SV=1	0.001	8.416	7	2	3	2	1	453	50.5	5.85	6.89	2	0	1.765	1.679	3.021	0.85569	0.880324	0.387989	58.97	68.89	132.81	419577	825773	319546	2.24	8.91	23.98	Peak Found	High	Peak Found	Peak Found	High	High	Peak Found	Peak Found	Peak Found
FALSE	High	Master Protein	O43181	NADH dehydrogenase [ubiquinone] iron-sulfur protein 4, mitochondrial OS=Homo sapiens OX=9606 GN=NDUFS4 PE=1 SV=1	0	19.039	19	3	30	3	1	175	20.1	10.3	93.55	3	0	1.76	0.705	1.283	0.844616	0.918736	0.94424	9.39	9.75	19.12	3.13915e+06	5.80654e+06	4.70982e+06	5.24	5.24	15.57	Peak Found	Peak Found	Peak Found	High	High	High	High	High	High
FALSE	High	Master Protein	Q8NBQ5	Estradiol 17-beta-dehydrogenase 11 OS=Homo sapiens OX=9606 GN=HSD17B11 PE=1 SV=4	0	46.216	28	6	56	6	1	300	32.9	9.17	172.76	6	0	1.758	14.022	28.187	0.811291	0.00427547	4.70475e-06	24.88	23.47	26.1	6.31656e+06	1.23288e+07	320118	1.07	10.41	7.37	High	High	High	High	High	High	Peak Found	Peak Found	Peak Found
FALSE	High	Master Protein	P04899	Guanine nucleotide-binding protein G(i) subunit alpha-2 OS=Homo sapiens OX=9606 GN=GNAI2 PE=1 SV=3	0	62.867	31	8	77	5	1	355	40.4	5.54	233.83	8	2	1.758	0.825	1.669	0.810634	0.962977	0.841772	46.43	32.94	37.31	1.90407e+07	3.18657e+07	2.12442e+07	2.32	9.62	4.89	High	High	High	High	High	High	High	High	High
FALSE	High	Master Protein	Q02252	Methylmalonate-semialdehyde/malonate-semialdehyde dehydrogenase [acylating], mitochondrial OS=Homo sapiens OX=9606 GN=ALDH6A1 PE=1 SV=2	0	17.164	10	4	11	4	1	535	57.8	8.5	26.38	4	0	1.748	0.494	0.872	0.784327	0.795277	0.982027	54.99	4.34	30.67	1.03114e+06	1.81652e+06	1.9894e+06	8.76	2.85	8.89	Peak Found	Peak Found	Peak Found	Peak Found	Peak Found	Peak Found	High	High	High
FALSE	High	Master Protein	Q9Y3X0	Coiled-coil domain-containing protein 9 OS=Homo sapiens OX=9606 GN=CCDC9 PE=1 SV=1	0	5.23	6	2	2	2	1	531	59.7	5.4	4.99	2	0	1.748	0.484	0.728	0.852603	0.823185	0.951373	41.41	16.33	7.2	441440	716318	735890	2.54	16.08	5.11	Peak Found	Peak Found	Peak Found	Peak Found	Peak Found	Peak Found	Peak Found	Peak Found	Peak Found
FALSE	High	Master Protein	P61009	Signal peptidase complex subunit 3 OS=Homo sapiens OX=9606 GN=SPCS3 PE=1 SV=1	0	20.908	22	4	51	4	1	180	20.3	8.62	126.34	4	0	1.746	0.541	0.903	0.839403	0.827259	0.987469	43.13	9.11	21.53	4.83226e+06	8.59528e+06	9.5405e+06	1.27	6.26	5.73	High	High	High	High	High	High	High	High	High
FALSE	High	Master Protein	Q92538	Golgi-specific brefeldin A-resistance guanine nucleotide exchange factor 1 OS=Homo sapiens OX=9606 GN=GBF1 PE=1 SV=3	0	13.718	3	4	9	4	1	1860	206.4	5.73	13.22	4	0	1.744	1.236	1.857	0.798962	0.964949	0.743007	31.27	13.04	15.39	1.52389e+06	1.2891e+06	993440	2.52	16.6	4.11	High	High	High	High	High	High	Peak Found	Peak Found	Peak Found
FALSE	High	Master Protein	Q9H3P7	Golgi resident protein GCP60 OS=Homo sapiens OX=9606 GN=ACBD3 PE=1 SV=4	0	52.238	20	7	56	7	1	528	60.6	5.06	165.98	7	0	1.744	0.827	1.543	0.845985	0.963166	0.875495	36.02	19.68	44.48	4.16724e+06	4.2848e+06	3.33959e+06	1.98	16.42	2.76	High	High	High	High	High	High	High	High	High
FALSE	High	Master Protein	Q8NG11	Tetraspanin-14 OS=Homo sapiens OX=9606 GN=TSPAN14 PE=1 SV=1	0	12.167	6	2	11	2	1	270	30.7	6.84	30.11	2	0	1.743	0.326	0.583	0.793769	0.578737	0.882103	46.09	3.72	16.57	192130	334815	554637	23.65	40.39	23.77	Peak Found	Peak Found	High	Peak Found	Peak Found	Peak Found	Peak Found	Peak Found	High
FALSE	High	Master Protein	P49721	Proteasome subunit beta type-2 OS=Homo sapiens OX=9606 GN=PSMB2 PE=1 SV=1	0	40.965	28	5	62	5	1	201	22.8	7.02	185.5	5	0	1.742	1.835	2.924	0.833689	0.863752	0.423167	44.92	33.89	76.71	1.16099e+07	1.11351e+07	6.17801e+06	0.22	12.45	13.18	High	High	High	High	High	High	High	High	High
FALSE	High	Master Protein	Q9UBV2	Protein sel-1 homolog 1 OS=Homo sapiens OX=9606 GN=SEL1L PE=1 SV=3	0	31.267	13	6	41	6	1	794	88.7	5.39	134.3	6	0	1.74	1.254	2.289	0.84927	0.968183	0.62267	31.57	52.04	61.88	2.20518e+06	4.04278e+06	1.93991e+06	1.95	3.22	19.22	High	High	High	High	High	High	Peak Found	High	High
FALSE	High	Master Protein	O95168	NADH dehydrogenase [ubiquinone] 1 beta subcomplex subunit 4 OS=Homo sapiens OX=9606 GN=NDUFB4 PE=1 SV=3	0	21.552	41	5	41	5	1	129	15.2	9.85	113.59	5	0	1.738	0.504	1.073	0.854591	0.786406	0.984901	32.76	6.61	34.36	4.05383e+06	6.92336e+06	8.91593e+06	6.91	12.42	6.07	High	High	High	High	High	High	High	High	High
FALSE	High	Master Protein	O94905	Erlin-2 OS=Homo sapiens OX=9606 GN=ERLIN2 PE=1 SV=1	0	70.361	44	12	151	9	1	339	37.8	5.62	368.81	12	2	1.735	1.019	1.538	0.808286	0.998584	0.876432	34.4	38.01	44.81	1.50936e+07	2.37727e+07	1.69407e+07	3.02	3.22	2.24	High	High	High	High	High	High	High	High	High
FALSE	High	Master Protein	P19404	NADH dehydrogenase [ubiquinone] flavoprotein 2, mitochondrial OS=Homo sapiens OX=9606 GN=NDUFV2 PE=1 SV=2	0	26.951	24	6	54	6	1	249	27.4	8.06	146.9	6	0	1.734	0.666	1.009	0.845985	0.902284	0.994106	38.26	17.41	41.93	5.2868e+06	8.32027e+06	8.58913e+06	3.09	8.69	7.88	High	High	High	High	High	High	High	High	High
FALSE	High	Master Protein	O75323	Protein NipSnap homolog 2 OS=Homo sapiens OX=9606 GN=NIPSNAP2 PE=1 SV=1	0	11.168	12	4	27	3	1	286	33.7	9.36	52.76	4	0	1.734	0.312	0.592	0.85569	0.435241	0.853302	32.06	4.2	6.56	2.08708e+06	3.32187e+06	6.21726e+06	2.05	0.38	7.82	Peak Found	High	High	High	Peak Found	High	High	High	High
FALSE	High	Master Protein	P63261	Actin, cytoplasmic 2 OS=Homo sapiens OX=9606 GN=ACTG1 PE=1 SV=1	0	351.385	62	20	1579	2	1	375	41.8	5.48	4698.62	20	18	1.733	0.86	1.48	0.815781	0.972198	0.891358	44.8	45.68	69.09	2.97943e+09	5.26014e+09	4.06338e+09	0.28	0.88	1.13	High	High	High	High	High	High	High	High	High	Acetyl [K18(100); K291(100)]; Met-loss+Acetyl [N-Term]
FALSE	High	Master Protein	Q96BJ3	Axin interactor, dorsalization-associated protein OS=Homo sapiens OX=9606 GN=AIDA PE=1 SV=1	0.001	5.985	8	2	3	2	1	306	35	6.55	4.93	2	0	1.733	2.035	2.179	0.857562	0.787148	0.654462	13.49	67.31	26.21	608531	301320	272451	4.51	24.38	7.66	Peak Found	High	High	Peak Found	Peak Found	High	Peak Found	Peak Found	Peak Found
FALSE	High	Master Protein	Q9NR46	Endophilin-B2 OS=Homo sapiens OX=9606 GN=SH3GLB2 PE=1 SV=1	0	24.398	18	6	25	5	1	395	43.9	5.99	60.41	6	0	1.732	0.242	0.37	0.836158	0.252353	0.535066	38.69	2.01	5.4	660813	1.09534e+06	3.93989e+06	2.59	11.4	4.21	Peak Found	Peak Found	Peak Found	Peak Found	High	High	High	High	High
FALSE	High	Master Protein	Q8N5N7	Large ribosomal subunit protein mL50 OS=Homo sapiens OX=9606 GN=MRPL50 PE=1 SV=2	0	49.607	49	6	61	6	1	158	18.3	7.88	174.49	6	0	1.732	0.435	0.608	0.851156	0.692452	0.862324	45.44	6.79	16.22	2.08634e+06	3.37912e+06	6.00525e+06	3.31	8.03	6.87	High	High	High	High	High	High	High	High	High
FALSE	High	Master Protein	Q9HDC9	Adipocyte plasma membrane-associated protein OS=Homo sapiens OX=9606 GN=APMAP PE=1 SV=2	0	113.916	52	17	212	17	1	416	46.5	6.16	596.55	17	0	1.731	1.196	1.996	0.815781	0.979953	0.730874	30.99	38.43	61.59	3.98297e+07	6.64339e+07	3.50077e+07	0.87	0.23	10.44	High	High	High	High	High	High	High	High	High
FALSE	High	Master Protein	O15511	Actin-related protein 2/3 complex subunit 5 OS=Homo sapiens OX=9606 GN=ARPC5 PE=1 SV=3	0	24.69	36	4	24	4	1	151	16.3	5.67	59.04	4	0	1.728	0.532	0.584	0.811291	0.832594	0.848772	71.34	15.76	18.08	658612	1.53733e+06	2.49885e+06	1.23	43.85	14.11	Peak Found	Peak Found	High	Peak Found	Peak Found	Peak Found	Peak Found	Peak Found	Peak Found
FALSE	High	Master Protein	P50402	Emerin OS=Homo sapiens OX=9606 GN=EMD PE=1 SV=1	0	40.853	42	8	90	8	1	254	29	5.5	249.56	8	0	1.725	0.64	1.153	0.811259	0.887288	0.969545	43.14	7	29.71	1.25685e+07	2.29789e+07	1.92633e+07	4.31	19.28	3.49	High	High	High	High	High	High	High	High	High
FALSE	High	Master Protein	O14653	Golgi SNAP receptor complex member 2 OS=Homo sapiens OX=9606 GN=GOSR2 PE=1 SV=2	0.001	8.471	13	2	14	2	1	212	24.8	8.06	26.58	2	0	1.725	0.669	1.223	0.858384	0.931406	0.945727	13.33	33.25	61.01	460166	832431	851593	4.73	10.64	18.83	High	Peak Found	High	Peak Found	High	High	High	High	High
FALSE	High	Master Protein	P21912	Succinate dehydrogenase [ubiquinone] iron-sulfur subunit, mitochondrial OS=Homo sapiens OX=9606 GN=SDHB PE=1 SV=3	0	38.978	30	8	49	8	1	280	31.6	8.76	141.92	8	0	1.724	0.556	0.785	0.836158	0.836621	0.953887	39.38	17.38	21.6	8.27736e+06	1.35825e+07	1.99311e+07	2.55	5.89	12.8	High	High	High	High	High	High	High	High	High
FALSE	High	Master Protein	P52895	Aldo-keto reductase family 1 member C2 OS=Homo sapiens OX=9606 GN=AKR1C2 PE=1 SV=3	0	44.871	37	9	43	6	1	323	36.7	7.49	128.09	9	0	1.722	1000	1000	0.860619	9.29656e-17	1.04713e-16	14.78			443573	645803		3.16	7.24		Not Found	Peak Found	Peak Found	Peak Found	Peak Found	Peak Found	Not Found	Not Found	Not Found
FALSE	High	Master Protein	Q99439	Calponin-2 OS=Homo sapiens OX=9606 GN=CNN2 PE=1 SV=4	0	37.117	29	7	61	6	1	309	33.7	7.33	152.26	7	0	1.716	1.877	3.33	0.833689	0.851448	0.316028	16.46	26.55	20.45	1.07544e+07	1.9728e+07	6.09453e+06	1.8	11.57	0.85	High	High	High	High	High	High	High	High	High
FALSE	High	Master Protein	O96005	Putative lipid scramblase CLPTM1 OS=Homo sapiens OX=9606 GN=CLPTM1 PE=1 SV=1	0	76.497	27	11	78	11	1	669	76	6.3	204.15	11	0	1.713	0.275	0.492	0.85569	0.340793	0.749278	24.82	2.44	13.01	2.13853e+06	4.12593e+06	9.86635e+06	3.95	15.3	12.85	High	High	High	High	High	High	High	High	High
FALSE	High	Master Protein	Q8WUF5	RelA-associated inhibitor OS=Homo sapiens OX=9606 GN=PPP1R13L PE=1 SV=4	0	35.533	17	10	22	10	1	828	89	6.81	55.93	10	0	1.712	0.744	0.701	0.848449	0.934585	0.921611	78.65	29.04	42.83	4.52967e+06	9.89815e+06	7.30757e+06	2.89	13.16	6.63	Peak Found	Peak Found	Peak Found	Peak Found	Peak Found	Peak Found	High	High	High
FALSE	High	Master Protein	P62873	Guanine nucleotide-binding protein G(I)/G(S)/G(T) subunit beta-1 OS=Homo sapiens OX=9606 GN=GNB1 PE=1 SV=3	0	29.454	16	5	36	3	1	340	37.4	6	103.34	5	2	1.707	1.226	1.878	0.825926	0.97329	0.771214	40.58	41.55	28.36	3.88548e+07	5.5581e+07	3.10586e+07	2.08	20.87	0.23	High	High	High	High	High	High	High	High	High	Met-loss+Acetyl [N-Term]
FALSE	High	Master Protein	Q96RD7	Pannexin-1 OS=Homo sapiens OX=9606 GN=PANX1 PE=1 SV=4	0.001	7.245	5	2	8	2	1	426	48	6.01	10.7	2	0	1.705	0.743	0.982	0.862249	0.960363	0.987469	29.32	28.76	23.27	355041	571551	566370	15	9.2	27.24	Peak Found	High	Peak Found	Peak Found	Peak Found	Peak Found	High	High	High
FALSE	High	Master Protein	Q7Z2K8	G protein-regulated inducer of neurite outgrowth 1 OS=Homo sapiens OX=9606 GN=GPRIN1 PE=1 SV=2	0	25.053	11	7	12	7	1	1008	102.3	8.06	23.42	7	0	1.704	0.532	0.841	0.862333	0.814619	0.97116	21.69	15.32	37.86	2.08859e+06	2.97169e+06	8.16624e+06	2.68	21.2	20.14	Peak Found	High	Peak Found	Peak Found	High	High	High	High	High
FALSE	High	Master Protein	Q9H6K4	Optic atrophy 3 protein OS=Homo sapiens OX=9606 GN=OPA3 PE=1 SV=1	0	5.277	21	2	3	2	1	179	20	8.91	6.72	2	0	1.701	0.292	0.406	0.858384	0.494764	0.711238	9.52	1.62	9.64	73667.4	126543	350345	5.54	19.56	63.89	Not Found	Peak Found	Peak Found	Peak Found	Peak Found	Peak Found	Peak Found	Peak Found	High
FALSE	High	Master Protein	P00568	Adenylate kinase isoenzyme 1 OS=Homo sapiens OX=9606 GN=AK1 PE=1 SV=3	0	20.844	31	5	31	5	1	194	21.6	8.63	58.08	5	0	1.699	0.805	1.449	0.851429	0.955994	0.902132	27.71	25.16	35.15	3.59614e+06	5.79654e+06	4.61292e+06	4.58	3.2	6.17	High	High	High	High	High	High	High	High	High
FALSE	High	Master Protein	P14314	Glucosidase 2 subunit beta OS=Homo sapiens OX=9606 GN=PRKCSH PE=1 SV=2	0	124.12	29	16	245	16	1	528	59.4	4.41	801.78	16	0	1.695	0.393	0.717	0.829852	0.610597	0.931567	27.75	5.51	20.47	9.30526e+07	1.5531e+08	2.5168e+08	1.42	4.92	9.11	High	High	High	High	High	High	High	High	High
FALSE	High	Master Protein	Q9Y678	Coatomer subunit gamma-1 OS=Homo sapiens OX=9606 GN=COPG1 PE=1 SV=1	0	69.65	24	15	79	14	1	874	97.7	5.47	187.83	15	1	1.695	1.251	1.831	0.829852	0.970549	0.781728	54.49	50.27	54.45	1.02792e+07	1.66706e+07	8.97847e+06	1.72	5.16	6.28	High	High	High	High	High	High	High	High	High
FALSE	High	Master Protein	Q96QD8	Sodium-coupled neutral amino acid symporter 2 OS=Homo sapiens OX=9606 GN=SLC38A2 PE=1 SV=2	0	36.081	15	4	28	4	1	506	56	8	79	4	0	1.694	5.205	10.197	0.852186	0.150803	0.00378777	38.02	19	44.22	2.74395e+06	4.04949e+06	478979	5	11.11	22.15	High	High	High	High	High	High	Peak Found	Peak Found	Peak Found
FALSE	High	Master Protein	Q68CZ2	Tensin-3 OS=Homo sapiens OX=9606 GN=TNS3 PE=1 SV=2	0	15.576	5	4	11	4	1	1445	155.2	6.81	18.33	4	0	1.692	2.665	4.481	0.853783	0.62464	0.106895	25.54	48.01	28.08	1.4456e+06	2.356e+06	458041	5.71	1.39	47.26	High	High	High	High	High	High	Peak Found	Peak Found	Peak Found
FALSE	High	Master Protein	Q9NX14	NADH dehydrogenase [ubiquinone] 1 beta subcomplex subunit 11, mitochondrial OS=Homo sapiens OX=9606 GN=NDUFB11 PE=1 SV=1	0	13.838	22	2	28	2	1	153	17.3	5.22	80.08	2	0	1.69	0.366	0.602	0.845985	0.557658	0.859677	6.74	2.13	13.05	3.03659e+06	5.10046e+06	7.68446e+06	3.09	16.75	6.97	High	High	High	High	High	High	High	High	High
FALSE	High	Master Protein	Q5HYK3	2-methoxy-6-polyprenyl-1,4-benzoquinol methylase, mitochondrial OS=Homo sapiens OX=9606 GN=COQ5 PE=1 SV=2	0.001	7.747	8	2	6	2	1	327	37.1	6.95	14.41	2	0	1.689	0.346	0.68	0.833689	0.613026	0.938341	6.96	1.52	9.33	320515	364222	930361	3.4	8.95	21.01	Peak Found	Not Found	Not Found	Peak Found	Peak Found	Peak Found	Peak Found	High	High
FALSE	High	Master Protein	Q9Y6C9	Mitochondrial carrier homolog 2 OS=Homo sapiens OX=9606 GN=MTCH2 PE=1 SV=1	0	75.534	37	7	135	7	1	303	33.3	7.97	444.86	7	0	1.687	0.799	1.395	0.844616	0.95276	0.914833	24.81	14.3	24.14	9.33705e+06	1.44764e+07	1.17995e+07	2.85	2.12	6.46	High	High	High	High	High	High	High	High	High	Met-loss+Acetyl [N-Term]
FALSE	High	Master Protein	O14974	Protein phosphatase 1 regulatory subunit 12A OS=Homo sapiens OX=9606 GN=PPP1R12A PE=1 SV=1	0	31.141	10	9	28	9	1	1030	115.2	5.4	69.86	9	0	1.686	1.01	1.819	0.845985	0.996964	0.788551	53.43	31.94	39.84	8.7839e+06	6.94273e+06	1.1261e+07	5.61	9.48	5.69	Peak Found	High	Peak Found	High	High	High	High	High	High
FALSE	High	Master Protein	P43490	Nicotinamide phosphoribosyltransferase OS=Homo sapiens OX=9606 GN=NAMPT PE=1 SV=1	0	96.472	47	17	116	17	1	491	55.5	7.15	309.28	17	0	1.684	1.234	1.947	0.829852	0.972198	0.749278	24.8	25.5	36.78	1.57734e+07	2.71163e+07	1.25008e+07	1.47	9.83	3.4	High	High	High	High	High	High	High	High	High
FALSE	High	Master Protein	Q16718	NADH dehydrogenase [ubiquinone] 1 alpha subcomplex subunit 5 OS=Homo sapiens OX=9606 GN=NDUFA5 PE=1 SV=3	0	32.268	52	5	43	5	1	116	13.5	5.99	109.42	5	0	1.682	0.607	1.058	0.857836	0.880324	0.987469	38.2	18.32	51	3.53795e+06	6.38592e+06	6.07968e+06	4.87	17.16	4.39	High	High	High	High	High	High	High	High	High
FALSE	High	Master Protein	Q9Y320	Thioredoxin-related transmembrane protein 2 OS=Homo sapiens OX=9606 GN=TMX2 PE=1 SV=1	0	21.472	19	5	26	5	1	296	34	8.69	75.52	5	0	1.682	0.41	0.655	0.833689	0.641286	0.898022	7.34	3.64	16.38	577998	2.38713e+06	3.81032e+06	2.83	2.89	9.08	High	High	High	High	High	High	High	High	High
FALSE	High	Master Protein	Q13501	Sequestosome-1 OS=Homo sapiens OX=9606 GN=SQSTM1 PE=1 SV=1	0	44.009	28	6	34	6	1	440	47.7	5.22	100.74	6	0	1.681	0.506	2.438	0.845985	0.787148	0.590877	78.95	12.01	97.95	2.07385e+06	6.10629e+06	1.99972e+06	2.67	10.06	2.08	Peak Found	Peak Found	Peak Found	High	High	High	High	High	High
FALSE	High	Master Protein	P11233	Ras-related protein Ral-A OS=Homo sapiens OX=9606 GN=RALA PE=1 SV=1	0	35.727	35	5	55	2	1	206	23.6	7.11	157.63	5	0	1.68	0.417	0.707	0.851156	0.654723	0.926313	14.08	3.4	17.02	4.67213e+06	8.33707e+06	1.09952e+07	1.9	12.83	10.47	High	High	High	High	High	High	High	High	High
FALSE	High	Master Protein	Q9NSE4	Isoleucine--tRNA ligase, mitochondrial OS=Homo sapiens OX=9606 GN=IARS2 PE=1 SV=2	0	123.283	29	23	174	23	1	1012	113.7	7.2	476.6	23	0	1.68	0.487	0.758	0.819581	0.767366	0.945727	38.73	9.37	22.19	1.65751e+07	2.11388e+07	2.93122e+07	3.35	8.61	4.21	High	High	High	High	High	High	High	High	High
FALSE	High	Master Protein	O00515	Ladinin-1 OS=Homo sapiens OX=9606 GN=LAD1 PE=1 SV=2	0	90.396	37	17	94	17	1	517	57.1	9.67	262.41	17	0	1.679	0.201	0.345	0.86996	0.154695	0.46819	17.27	1.32	4.14	370866	769398	1.36331e+07	5.28	20.94	2.94	Peak Found	Peak Found	Peak Found	Peak Found	Peak Found	Peak Found	High	High	High
FALSE	High	Master Protein	P35221	Catenin alpha-1 OS=Homo sapiens OX=9606 GN=CTNNA1 PE=1 SV=1	0	289.731	56	40	445	40	1	906	100	6.29	1325.65	40	0	1.678	0.339	0.516	0.833689	0.506772	0.777356	40.32	6.48	15.64	4.70432e+07	6.52944e+07	1.42656e+08	0.24	2.7	5.58	High	High	High	High	High	High	High	High	High	Met-loss+Acetyl [N-Term]
FALSE	High	Master Protein	P58107	Epiplakin OS=Homo sapiens OX=9606 GN=EPPK1 PE=1 SV=3	0	116.642	23	15	65	11	1	5088	555.3	5.62	211.94	15	0	1.676	0.492	1.193	0.857836	0.773592	0.959626	65.03	10.81	40.68	3.26958e+06	3.90312e+06	2.41154e+06	13.75	19.33	21	Peak Found	Peak Found	Peak Found	High	Peak Found	Peak Found	High	High	High
FALSE	High	Master Protein	P31040	Succinate dehydrogenase [ubiquinone] flavoprotein subunit, mitochondrial OS=Homo sapiens OX=9606 GN=SDHA PE=1 SV=2	0	120.648	31	16	187	16	1	664	72.6	7.39	580.3	16	0	1.676	0.787	0.991	0.833689	0.948681	0.997897	60.7	36.98	81.51	4.24146e+07	7.82628e+07	5.51356e+07	3.35	8.23	8.79	High	High	High	High	High	High	High	High	High
FALSE	High	Master Protein	Q9H488	GDP-fucose protein O-fucosyltransferase 1 OS=Homo sapiens OX=9606 GN=POFUT1 PE=1 SV=1	0	44.83	24	6	58	6	1	388	43.9	8.53	145.57	6	0	1.675	1.321	2.103	0.829852	0.957234	0.692789	28.71	37.84	35.7	6.9523e+06	1.07673e+07	5.77005e+06	6.01	11.59	6.37	High	High	High	High	High	High	High	High	High
FALSE	High	Master Protein	Q92615	La-related protein 4B OS=Homo sapiens OX=9606 GN=LARP4B PE=1 SV=3	0.001	7.55	3	2	8	2	1	738	80.5	6.92	12.72	2	0	1.674	0.437	0.671	0.862333	0.696303	0.910526	59.73	6.56	17.51	1.50718e+06	5.93245e+06	4.545e+06	1.18	36.65	42.49	Peak Found	High	Peak Found	Peak Found	Peak Found	Peak Found	High	High	High
FALSE	High	Master Protein	A1L0T0	2-hydroxyacyl-CoA lyase 2 OS=Homo sapiens OX=9606 GN=ILVBL PE=1 SV=2	0	71.948	24	9	61	9	1	632	67.8	8.15	148.9	9	0	1.67	0.306	0.5	0.86996	0.421821	0.757089	39.92	5.8	18.25	1.47041e+06	2.79423e+06	5.81528e+06	9.24	14.58	11.68	High	Peak Found	Peak Found	Peak Found	High	Peak Found	High	High	High
FALSE	High	Master Protein	P07384	Calpain-1 catalytic subunit OS=Homo sapiens OX=9606 GN=CAPN1 PE=1 SV=1	0	92.149	32	20	104	20	1	714	81.8	5.67	226.78	20	0	1.667	0.451	0.781	0.845985	0.715043	0.953489	49.79	8.42	33.77	6.80766e+06	8.71795e+06	1.14176e+07	2.55	5.58	2.99	High	High	High	High	High	High	High	High	High
FALSE	High	Master Protein	Q9UBW8	COP9 signalosome complex subunit 7a OS=Homo sapiens OX=9606 GN=COPS7A PE=1 SV=1	0.001	7.942	9	2	2	2	1	275	30.3	8.22	5.07	2	0	1.666	1.123	1.898	0.846742	0.977604	0.735673	11.59	11.27	14.09	565261	961114	244313	5.32	12.59	9.29	Peak Found	Peak Found	Peak Found	Peak Found	Peak Found	High	Not Found	Peak Found	Peak Found
FALSE	High	Master Protein	O00746	Nucleoside diphosphate kinase, mitochondrial OS=Homo sapiens OX=9606 GN=NME4 PE=1 SV=1	0.001	9.143	21	3	6	3	1	187	20.6	10.29	11.22	3	0	1.666	1000	1000	0.829852	9.29656e-17	1.04713e-16	22.52			498238	2.41343e+06		4.96	20.8		High	Peak Found	Peak Found	Peak Found	High	High	Not Found	Not Found	Not Found
FALSE	High	Master Protein	Q8IZP0	Abl interactor 1 OS=Homo sapiens OX=9606 GN=ABI1 PE=1 SV=4	0	15.825	7	3	11	2	1	508	55	7.06	25.74	3	1	1.666	0.222	0.31	0.870958	0.2819	0.406646	139.81	12.6	5.35	681361	596803	1.65504e+06	2.82	17.11	7.68	Peak Found	Peak Found	Peak Found	Peak Found	Peak Found	Peak Found	High	Peak Found	High	Met-loss+Acetyl [N-Term]
FALSE	High	Master Protein	P61225	Ras-related protein Rap-2b OS=Homo sapiens OX=9606 GN=RAP2B PE=1 SV=1	0	24.311	40	5	49	2	1	183	20.5	4.81	113.72	5	0	1.664	0.3	0.496	0.827431	0.408846	0.744788	26.58	3.6	9.46	844033	1.3956e+06	2.99344e+06	12.22	12.45	33.93	High	High	High	High	High	High	High	High	High
FALSE	High	Master Protein	P41212	Transcription factor ETV6 OS=Homo sapiens OX=9606 GN=ETV6 PE=1 SV=1	0	23.219	17	7	16	7	1	452	53	7.43	29.46	7	0	1.662	0.87	1.449	0.874147	0.99014	0.882103	53.89	13.12	50.77	245316	614823	383479	14.6	8.03	4.14	Peak Found	Peak Found	Peak Found	Peak Found	Peak Found	Peak Found	Peak Found	Peak Found	Peak Found
FALSE	High	Master Protein	Q6P161	Large ribosomal subunit protein mL54 OS=Homo sapiens OX=9606 GN=MRPL54 PE=1 SV=1	0.001	8.682	26	2	6	2	1	138	15.8	9.6	17.71	2	0	1.66	0.266	0.46	0.876576	0.424956	0.749278	26.32	0.82	5.57	296879	492899	1.07129e+06	5.96	26.41	10.03	Peak Found	Peak Found	Peak Found	Peak Found	Peak Found	Peak Found	High	Peak Found	Peak Found
FALSE	High	Master Protein	Q32P41	tRNA (guanine(37)-N1)-methyltransferase OS=Homo sapiens OX=9606 GN=TRMT5 PE=1 SV=3	0.003	3.773	6	2	2	2	1	509	58.2	8.62	2.35	2	0	1.657	1000	1000	0.845985	9.29656e-17	1.04713e-16	73.8			595568	1.3831e+06		2.44	11.18		Peak Found	Peak Found	Peak Found	Peak Found	Peak Found	Peak Found	Not Found	Not Found	Not Found
FALSE	High	Master Protein	Q96CX2	BTB/POZ domain-containing protein KCTD12 OS=Homo sapiens OX=9606 GN=KCTD12 PE=1 SV=1	0	16.954	22	5	8	5	1	325	35.7	5.64	17.81	5	0	1.657	1.976	3.002	0.860493	0.805396	0.400256	27.55	23.72	42.58	2.12154e+06	3.39922e+06	819262	4.85	6.52	5.41	Peak Found	High	High	High	High	High	Peak Found	Peak Found	Peak Found
FALSE	High	Master Protein	Q9NXV6	CDKN2A-interacting protein OS=Homo sapiens OX=9606 GN=CDKN2AIP PE=1 SV=3	0	12.18	6	2	7	2	1	580	61.1	9.01	15.97	2	0	1.657	0.632	0.799	0.873223	0.918736	0.976897	18.98	5.36	40.58	320926	550118	580774	1.54	47.51	13.29	Peak Found	Peak Found	Peak Found	Peak Found	High	Peak Found	Peak Found	Peak Found	High
FALSE	High	Master Protein	Q9BTD8	RNA-binding protein 42 OS=Homo sapiens OX=9606 GN=RBM42 PE=1 SV=1	0	16.596	16	5	27	5	1	480	50.4	9.63	34.72	5	0	1.657	0.65	0.949	0.833689	0.90286	0.998059	44.32	13.52	39.96	1.24228e+06	1.4678e+06	1.98114e+06	5.08	23.49	24.57	High	High	High	High	High	High	Peak Found	High	High	Met-loss+Acetyl [N-Term]
FALSE	High	Master Protein	Q16740	ATP-dependent Clp protease proteolytic subunit, mitochondrial OS=Homo sapiens OX=9606 GN=CLPP PE=1 SV=1	0	21.932	25	5	19	5	1	277	30.2	8.09	63.16	5	0	1.657	1.523	2.336	0.862333	0.918736	0.619823	35.23	30.95	22.1	2.78013e+06	4.01174e+06	2.11187e+06	4.04	0.4	2.02	Peak Found	Peak Found	Peak Found	Peak Found	High	Peak Found	Peak Found	Peak Found	High
FALSE	High	Master Protein	P23229	Integrin alpha-6 OS=Homo sapiens OX=9606 GN=ITGA6 PE=1 SV=5	0	127.227	32	26	148	26	1	1130	126.5	6.61	385.32	26	0	1.656	0.416	0.676	0.845985	0.654606	0.910925	34.49	4.25	18.52	5.34527e+06	1.00953e+07	1.8448e+07	1.43	9.66	2.38	High	High	High	High	High	High	High	High	High
FALSE	High	Master Protein	Q86Y82	Syntaxin-12 OS=Homo sapiens OX=9606 GN=STX12 PE=1 SV=1	0	18.692	18	3	17	3	1	276	31.6	5.59	47.59	3	0	1.655	1.265	2.549	0.890661	0.960363	0.550624	7.08	21.78	26.24	614723	4.01082e+06	1.76011e+06	3.14	12.59	5.83	Peak Found	High	High	High	High	High	Peak Found	High	High
FALSE	High	Master Protein	Q14247	Src substrate cortactin OS=Homo sapiens OX=9606 GN=CTTN PE=1 SV=2	0	89.906	40	17	138	17	1	550	61.5	5.4	388.47	17	0	1.653	0.514	0.828	0.838379	0.79425	0.96738	31.97	10.72	40.36	2.11762e+07	3.28e+07	4.66288e+07	2.41	14.83	7.02	High	High	High	High	High	High	High	High	High
FALSE	High	Master Protein	Q9BYN8	Small ribosomal subunit protein mS26 OS=Homo sapiens OX=9606 GN=MRPS26 PE=1 SV=1	0	18.881	24	5	17	5	1	205	24.2	10.39	46.05	5	0	1.653	0.377	0.536	0.869656	0.581065	0.797105	35.5	3.67	5.22	1.8446e+06	2.33084e+06	5.27953e+06	1.79	12.45	9.84	Peak Found	Peak Found	Peak Found	Peak Found	High	High	High	High	High
FALSE	High	Master Protein	Q14789	Golgin subfamily B member 1 OS=Homo sapiens OX=9606 GN=GOLGB1 PE=1 SV=2	0	119.512	13	30	60	30	1	3259	375.8	5	125.46	30	0	1.653	0.471	0.742	0.858384	0.749648	0.94424	27.93	7.79	18.98	4.37624e+06	7.9261e+06	1.2639e+07	5.86	1.19	1.01	Peak Found	High	High	Peak Found	High	Peak Found	High	High	High
FALSE	High	Master Protein	Q9UJZ1	Stomatin-like protein 2, mitochondrial OS=Homo sapiens OX=9606 GN=STOML2 PE=1 SV=1	0	112.591	58	15	143	15	1	356	38.5	7.39	464.75	15	0	1.653	0.409	0.713	0.838933	0.64228	0.930409	34.97	6.67	34.62	1.87866e+07	2.71314e+07	5.12275e+07	0.54	8.83	8.06	High	High	High	High	High	High	High	High	High
FALSE	High	Master Protein	O95716	Ras-related protein Rab-3D OS=Homo sapiens OX=9606 GN=RAB3D PE=1 SV=1	0	36.162	41	7	62	3	1	219	24.3	4.93	148.21	7	3	1.649	0.593	0.807	0.863754	0.874692	0.95964	85.92	28.34	25.94	3.0186e+06	3.96985e+06	5.36718e+06	4.87	16.65	3.35	High	High	High	High	Peak Found	High	High	High	High
FALSE	High	Master Protein	P12074	Cytochrome c oxidase subunit 6A1, mitochondrial OS=Homo sapiens OX=9606 GN=COX6A1 PE=1 SV=4	0	10.097	43	2	13	2	1	109	12.1	9.32	20.09	2	0	1.648	0.966	1.626	0.858384	0.991634	0.853092	24.34	46.39	43.82	3.41054e+06	5.29658e+06	3.24488e+06	16.1	10.33	2.94	High	Peak Found	High	Peak Found	Peak Found	Peak Found	High	Peak Found	Peak Found
FALSE	High	Master Protein	P11234	Ras-related protein Ral-B OS=Homo sapiens OX=9606 GN=RALB PE=1 SV=1	0	22.996	34	5	34	2	1	206	23.4	6.62	67.51	5	3	1.644	0.563	1.011	0.862333	0.846644	0.994106	33.65	11.02	51.24	3.30856e+06	5.58689e+06	5.21191e+06	2.03	17.3	28.78	Peak Found	High	Peak Found	High	Peak Found	High	Peak Found	High	High
FALSE	High	Master Protein	O14936	Peripheral plasma membrane protein CASK OS=Homo sapiens OX=9606 GN=CASK PE=1 SV=3	0	62.019	23	15	55	15	1	926	105.1	6.43	136.02	15	0	1.643	1.153	1.755	0.848449	0.986731	0.807978	72.93	54.72	69.84	4.94234e+06	1.03818e+07	4.7873e+06	10.27	6.23	2.1	High	Peak Found	High	High	High	Peak Found	High	High	High
FALSE	High	Master Protein	Q8TCS8	Polyribonucleotide nucleotidyltransferase 1, mitochondrial OS=Homo sapiens OX=9606 GN=PNPT1 PE=1 SV=2	0	134.017	41	28	147	28	1	783	85.9	7.77	359.72	28	0	1.642	0.392	0.72	0.839403	0.608231	0.935436	32.59	7.59	20.93	7.43435e+06	1.1118e+07	2.50704e+07	1.6	1.35	2.14	High	High	High	High	High	High	High	High	High
FALSE	High	Master Protein	Q9Y5U9	Immediate early response 3-interacting protein 1 OS=Homo sapiens OX=9606 GN=IER3IP1 PE=1 SV=1	0	16.123	34	2	19	2	1	82	9	8.22	65.03	2	0	1.641	0.787	1.289	0.862333	0.948681	0.94424	23.35	18.93	18.24	3.57605e+06	5.74505e+06	4.73896e+06	2.93	14.83	4.69	High	High	Peak Found	High	High	High	High	High	High
FALSE	High	Master Protein	P67812	Signal peptidase complex catalytic subunit SEC11A OS=Homo sapiens OX=9606 GN=SEC11A PE=1 SV=1	0	21.62	23	6	52	6	1	179	20.6	9.48	115.81	6	0	1.641	0.439	0.817	0.849439	0.698664	0.963223	35.78	13.07	48.85	5.55111e+06	9.81397e+06	1.06314e+07	1.47	1.48	8.45	High	High	High	High	High	High	High	High	High
FALSE	High	Master Protein	O14908	PDZ domain-containing protein GIPC1 OS=Homo sapiens OX=9606 GN=GIPC1 PE=1 SV=2	0	40.862	32	8	54	8	1	333	36	6.28	141.59	8	0	1.64	0.284	0.498	0.873223	0.366213	0.756425	18.6	1.96	6.02	2.61155e+06	3.62736e+06	9.36517e+06	0.32	5.31	5.91	High	High	High	Peak Found	Peak Found	High	High	High	High
FALSE	High	Master Protein	Q9Y5X1	Sorting nexin-9 OS=Homo sapiens OX=9606 GN=SNX9 PE=1 SV=1	0	10.925	6	2	9	2	1	595	66.6	5.58	14.71	2	0	1.639	0.474	0.798	0.869656	0.815447	0.97116	78.81	9.85	22.61	448594	885457	1.02422e+06	1.75	12.35	4.6	Peak Found	High	Peak Found	Peak Found	Peak Found	Peak Found	High	High	High
FALSE	High	Master Protein	P02042	Hemoglobin subunit delta OS=Homo sapiens OX=9606 GN=HBD PE=1 SV=2	0.001	7.048	13	2	13	2	1	147	16	8.05	32.61	2	0	1.638	1.691	2.622	0.85569	0.887222	0.523061	50.85	13.77	61.04	3.21801e+06	4.98577e+06	1.79705e+06	2.18	10.08	16.91	Peak Found	High	High	High	High	High	High	High	High
FALSE	High	Master Protein	P46063	ATP-dependent DNA helicase Q1 OS=Homo sapiens OX=9606 GN=RECQL PE=1 SV=3	0	19.873	9	5	13	4	1	649	73.4	7.88	37.88	5	1	1.638	1.63	2.772	0.876576	0.893727	0.470176	19.38	13.03	28.14	3.21034e+06	3.36798e+06	1.32132e+06	4.06	8.26	1.58	High	High	High	High	High	High	Peak Found	Peak Found	Peak Found
FALSE	High	Master Protein	Q12907	Vesicular integral-membrane protein VIP36 OS=Homo sapiens OX=9606 GN=LMAN2 PE=1 SV=1	0	78.277	40	12	126	12	1	356	40.2	6.95	386.72	12	0	1.637	0.888	1.416	0.843236	0.979507	0.912266	56.43	39.58	59.41	2.40375e+07	3.47453e+07	2.6716e+07	0.13	4.34	1.6	High	High	High	High	High	High	High	High	High
FALSE	High	Master Protein	O94992	Protein HEXIM1 OS=Homo sapiens OX=9606 GN=HEXIM1 PE=1 SV=1	0	22.002	18	4	15	4	1	359	40.6	4.89	42.85	4	0	1.637	0.543	0.849	0.869656	0.880324	0.984901	103.38	5.24	75.54	531030	878039	967496	3.03	7.23	6.53	Peak Found	Peak Found	Peak Found	Peak Found	Peak Found	High	High	Peak Found	High
FALSE	High	Master Protein	P46459	Vesicle-fusing ATPase OS=Homo sapiens OX=9606 GN=NSF PE=1 SV=3	0	76.78	27	18	99	18	1	744	82.5	6.95	253.03	18	0	1.637	0.924	1.372	0.845985	0.986731	0.921504	32.06	34.15	40.28	1.02204e+07	1.748e+07	1.34929e+07	2.23	2.18	7.43	High	High	High	High	High	High	High	High	High
FALSE	High	Master Protein	P23378	Glycine dehydrogenase (decarboxylating), mitochondrial OS=Homo sapiens OX=9606 GN=GLDC PE=1 SV=2	0	32.941	12	8	15	8	1	1020	112.7	7.11	35.72	8	0	1.637	1.546	1.193	0.874147	0.90286	0.946353	81.48	76.85	90	845786	462209	630533	2.07	21.56	16.57	Peak Found	Peak Found	Peak Found	Peak Found	Peak Found	Peak Found	Peak Found	Peak Found	Peak Found
FALSE	High	Master Protein	Q9Y3E5	Peptidyl-tRNA hydrolase 2, mitochondrial OS=Homo sapiens OX=9606 GN=PTRH2 PE=1 SV=1	0	47.427	40	4	54	4	1	179	19.2	8.73	166.33	4	0	1.633	0.654	1.017	0.862333	0.893727	0.993766	22.33	25.68	34.43	2.40765e+06	3.64578e+06	3.86443e+06	3.23	18.33	5.19	High	High	High	High	High	High	High	High	High
FALSE	High	Master Protein	P49959	Double-strand break repair protein MRE11 OS=Homo sapiens OX=9606 GN=MRE11 PE=1 SV=3	0	59.712	30	16	64	16	1	708	80.5	5.9	152.32	16	0	1.63	0.592	0.915	0.878506	0.874692	0.987469	35.68	14.36	38.8	2.18998e+06	3.13183e+06	4.44038e+06	3.76	9.78	3.44	High	High	High	High	High	High	High	High	High	Met-loss+Acetyl [N-Term]
FALSE	High	Master Protein	P50336	Protoporphyrinogen oxidase OS=Homo sapiens OX=9606 GN=PPOX PE=1 SV=1	0.001	8.084	11	3	15	2	1	477	50.7	8.16	11.69	3	1	1.628	1.193	1.926	0.839403	0.966627	0.721299	18.07	15.39	14.69	972715	1.76162e+06	272033	6.06	3.51	15.06	High	High	Peak Found	Peak Found	High	High	Peak Found	Peak Found	Peak Found
FALSE	High	Master Protein	Q9H0U4	Ras-related protein Rab-1B OS=Homo sapiens OX=9606 GN=RAB1B PE=1 SV=1	0	98.007	66	10	191	3	1	201	22.2	5.73	518.45	10	0	1.627	1.525	2.214	0.845985	0.918736	0.651213	22.92	39.27	53.9	1.24942e+07	1.95733e+07	9.86644e+06	0.67	20.99	8.79	High	High	High	High	High	High	High	High	High
FALSE	High	Master Protein	Q8N2F6	Armadillo repeat-containing protein 10 OS=Homo sapiens OX=9606 GN=ARMC10 PE=1 SV=1	0	16.144	15	4	12	4	1	343	37.5	6.61	20.84	4	0	1.627	0.675	1.185	0.869337	0.934585	0.951373	26.45	15.67	40.68	427228	945388	774705	8.76	14.33	6.87	Peak Found	Peak Found	High	Peak Found	High	High	Peak Found	Peak Found	High
FALSE	High	Master Protein	O14880	Glutathione S-transferase 3, mitochondrial OS=Homo sapiens OX=9606 GN=MGST3 PE=1 SV=1	0	11.085	10	2	10	2	1	152	16.5	9.38	28.53	2	0	1.626	1.361	2.213	0.86996	0.942996	0.651213	9.51	7.26	8.56	2.14646e+06	3.33509e+06	1.50734e+06	2.43	7.93	5.6	Peak Found	High	High	High	Peak Found	High	High	High	High
FALSE	High	Master Protein	O75083	WD repeat-containing protein 1 OS=Homo sapiens OX=9606 GN=WDR1 PE=1 SV=4	0	125.378	40	18	230	18	1	606	66.2	6.65	669.93	18	0	1.626	0.87	1.326	0.845985	0.97329	0.937736	25.54	39.89	56.05	2.30985e+07	3.71842e+07	2.4323e+07	0.75	1.84	1.9	High	High	High	High	High	High	High	High	High
FALSE	High	Master Protein	Q8NBS9	Thioredoxin domain-containing protein 5 OS=Homo sapiens OX=9606 GN=TXNDC5 PE=1 SV=2	0	57.364	35	13	138	13	1	432	47.6	5.97	304.43	13	0	1.625	1.313	1.669	0.845985	0.960363	0.841772	34.36	54.56	72.4	2.39453e+07	3.78644e+07	1.62623e+07	1.51	5.22	13.83	High	High	High	High	High	High	High	High	High
FALSE	High	Master Protein	Q9UII2	ATPase inhibitor, mitochondrial OS=Homo sapiens OX=9606 GN=ATP5IF1 PE=1 SV=1	0.005	3.339	8	2	13	2	1	106	12.2	9.35	31.89	2	0	1.625	0.422	0.402	0.858384	0.664397	0.608227	11.81	15.15	13.29	4.77854e+06	7.90424e+06	1.33832e+07	1.05	44.65	9.73	High	Peak Found	High	High	Peak Found	Peak Found	High	High	High
FALSE	High	Master Protein	O75907	Diacylglycerol O-acyltransferase 1 OS=Homo sapiens OX=9606 GN=DGAT1 PE=1 SV=2	0.001	8.255	7	2	5	2	1	488	55.2	9.32	13.44	2	0	1.619	0.586	1.244	0.838228	0.893727	0.94424	5.71	14	9.76	281207	208056	465951	4.46	4.54	11.52	Peak Found	Peak Found	Peak Found	Not Found	Not Found	Peak Found	Peak Found	Peak Found	Peak Found
FALSE	High	Master Protein	O60613	Selenoprotein F OS=Homo sapiens OX=9606 GN=SELENOF PE=1 SV=4	0	15.805	18	2	14	2	1	165	18.1	5.03	44.86	2	0	1.619	2.179	4.776	0.871329	0.766347	0.0845185	54.35	13.5	13.86	1.55691e+06	2.36953e+06	400300	7.27	16.59	10.77	High	High	High	High	High	High	Peak Found	Peak Found	Peak Found
FALSE	High	Master Protein	P51148	Ras-related protein Rab-5C OS=Homo sapiens OX=9606 GN=RAB5C PE=1 SV=2	0	66.85	53	8	104	5	1	216	23.5	8.41	331.66	8	3	1.618	0.859	1.334	0.845985	0.972198	0.934171	36.67	18.44	55.08	1.9925e+07	3.44142e+07	2.60552e+07	2.11	2.29	8.43	High	High	High	High	High	High	High	High	High
FALSE	High	Master Protein	P49588	Alanine--tRNA ligase, cytoplasmic OS=Homo sapiens OX=9606 GN=AARS1 PE=1 SV=2	0	105.085	32	24	120	24	1	968	106.7	5.53	284.54	24	0	1.618	2.03	3.094	0.845985	0.805396	0.376817	32.02	33.25	39.35	2.39688e+07	3.56545e+07	1.18039e+07	1.78	9.59	5.43	High	High	High	High	High	High	High	High	High
FALSE	High	Master Protein	Q04912	Macrophage-stimulating protein receptor OS=Homo sapiens OX=9606 GN=MST1R PE=1 SV=3	0	28.169	6	7	30	6	1	1400	152.1	6.55	75.78	7	0	1.617	0.116	0.187	0.858384	0.0553103	0.102184	9.65	0.66	3.5	49607.7	200324	1.86459e+06	8.47	5.88	12.39	Not Found	Peak Found	Not Found	Not Found	Peak Found	Peak Found	High	High	Peak Found
FALSE	High	Master Protein	P49590	Histidine--tRNA ligase, mitochondrial OS=Homo sapiens OX=9606 GN=HARS2 PE=1 SV=1	0	32.053	17	8	49	3	1	506	56.9	8.24	133.33	8	0	1.616	0.504	0.766	0.846129	0.790477	0.947913	12.77	5.26	12.24	1.21557e+06	1.98721e+06	2.27096e+06	1.99	6.28	9.35	High	High	High	High	High	High	High	High	High
FALSE	High	Master Protein	P11166	Solute carrier family 2, facilitated glucose transporter member 1 OS=Homo sapiens OX=9606 GN=SLC2A1 PE=1 SV=2	0	28.38	11	5	49	5	1	492	54	8.72	126.59	5	0	1.615	0.324	0.524	0.862333	0.467588	0.781728	55.72	2.34	12.5	4.03501e+06	1.06028e+07	1.25078e+07	14.04	3.22	5.68	High	High	High	High	High	High	High	High	High
FALSE	High	Master Protein	Q96QR8	Transcriptional activator protein Pur-beta OS=Homo sapiens OX=9606 GN=PURB PE=1 SV=3	0	10.152	17	3	16	3	1	312	33.2	5.43	26.77	3	0	1.615	0.495	0.833	0.845985	0.787148	0.97116	35.87	8.57	27.95	1.19415e+06	1.91546e+06	2.18535e+06	4.95	45.09	19.2	High	High	High	Peak Found	High	High	High	Peak Found	High
FALSE	High	Master Protein	Q8N0U8	Vitamin K epoxide reductase complex subunit 1-like protein 1 OS=Homo sapiens OX=9606 GN=VKORC1L1 PE=1 SV=2	0.001	8.978	11	2	17	2	1	176	19.8	9.13	36.37	2	0	1.615	0.727	1.182	0.85488	0.934585	0.957124	48.81	12.7	29.65	1.48326e+06	1.9193e+06	1.80488e+06	7.33	4.36	7.45	High	High	High	High	High	High	High	High	High
FALSE	High	Master Protein	Q8ND30	Liprin-beta-2 OS=Homo sapiens OX=9606 GN=PPFIBP2 PE=1 SV=3	0	37.588	20	10	15	10	1	876	98.5	6.27	40.53	10	0	1.612	0.643	1.076	0.878444	0.918736	0.972493	62.35	11.63	66.79	66301.8	106877	175847	11.77	50.27	20.04	Peak Found	Peak Found	Peak Found	High	Peak Found	Peak Found	Peak Found	Peak Found	Not Found	Met-loss+Acetyl [N-Term]
FALSE	High	Master Protein	Q99798	Aconitate hydratase, mitochondrial OS=Homo sapiens OX=9606 GN=ACO2 PE=1 SV=2	0	263.039	44	33	360	33	1	780	85.4	7.61	1054.66	33	0	1.612	0.55	0.847	0.845985	0.832594	0.972242	36.08	15.13	37.62	4.05369e+07	6.64951e+07	7.3324e+07	1.42	1.35	0.53	High	High	High	High	High	High	High	High	High
FALSE	High	Master Protein	Q13439	Golgin subfamily A member 4 OS=Homo sapiens OX=9606 GN=GOLGA4 PE=1 SV=1	0	20.432	4	6	15	6	1	2230	261	5.39	28.59	6	0	1.611	0.434	0.947	0.880101	0.69198	0.993766	71.8	14.73	33.72	2.3189e+06	1.92514e+06	2.53407e+06	13.23	12.61	11.74	Peak Found	Peak Found	Peak Found	Peak Found	Peak Found	High	High	High	High
FALSE	High	Master Protein	Q00610	Clathrin heavy chain 1 OS=Homo sapiens OX=9606 GN=CLTC PE=1 SV=5	0	509.449	47	61	852	61	1	1675	191.5	5.69	2517.74	61	0	1.61	1.095	1.698	0.845985	0.991771	0.83222	40.77	50.02	69.99	1.78208e+08	2.75011e+08	1.69207e+08	1.52	8.36	1.58	High	High	High	High	High	High	High	High	High	Met-loss+Acetyl [N-Term]
FALSE	High	Master Protein	P49411	Elongation factor Tu, mitochondrial OS=Homo sapiens OX=9606 GN=TUFM PE=1 SV=3	0	149.558	48	19	264	19	1	455	49.8	7.61	794.28	19	0	1.61	0.504	0.914	0.845985	0.786272	0.987469	23.64	9.31	30.5	7.62788e+07	1.17397e+08	1.45685e+08	1.4	0.8	10.36	High	High	High	High	High	High	High	High	High
FALSE	High	Master Protein	P61026	Ras-related protein Rab-10 OS=Homo sapiens OX=9606 GN=RAB10 PE=1 SV=1	0	61.452	57	11	129	8	1	200	22.5	8.38	327.86	11	3	1.607	0.65	1.167	0.845985	0.892824	0.964526	52.9	11.26	35.92	4.40198e+07	7.19919e+07	6.41565e+07	0.47	6.44	1.85	High	High	High	High	High	High	High	High	High
FALSE	High	Master Protein	P12109	Collagen alpha-1(VI) chain OS=Homo sapiens OX=9606 GN=COL6A1 PE=1 SV=3	0	12.488	3	2	11	2	1	1028	108.5	5.43	30.26	2	0	1.606	1000	1000	0.845985	9.29656e-17	1.04713e-16	21.7			764259	1.26387e+06		2.47	5.9		Peak Found	Peak Found	High	High	High	High	Not Found	Not Found	Not Found
FALSE	High	Master Protein	Q96B49	Mitochondrial import receptor subunit TOM6 homolog OS=Homo sapiens OX=9606 GN=TOMM6 PE=1 SV=1	0	11.359	58	2	26	2	1	74	8	4.89	42.72	2	0	1.606	0.855	1.373	0.871329	0.976547	0.915259	6.6	16.74	22.9	1.47812e+06	2.37355e+06	1.72869e+06	3.73	6.86	18.99	High	High	High	Peak Found	High	High	High	High	High	Met-loss+Acetyl [N-Term]
FALSE	High	Master Protein	O94973	AP-2 complex subunit alpha-2 OS=Homo sapiens OX=9606 GN=AP2A2 PE=1 SV=2	0	37.517	15	10	72	5	1	939	103.9	6.96	170.11	10	0	1.603	1.349	2.095	0.874147	0.936717	0.67244	56.21	42.22	38.43	1.17355e+06	2.82039e+06	784827	3.01	10.63	10.4	High	High	High	High	High	High	Peak Found	Peak Found	Peak Found
FALSE	High	Master Protein	P59998	Actin-related protein 2/3 complex subunit 4 OS=Homo sapiens OX=9606 GN=ARPC4 PE=1 SV=3	0	13.91	23	4	52	4	1	168	19.7	8.43	141.61	4	0	1.599	0.598	0.951	0.846742	0.878074	0.994106	18.79	8.05	10.91	1.25845e+07	1.99894e+07	2.23328e+07	4.12	9.8	5.66	High	High	High	High	High	High	High	High	High
FALSE	High	Master Protein	Q13813	Spectrin alpha chain, non-erythrocytic 1 OS=Homo sapiens OX=9606 GN=SPTAN1 PE=1 SV=3	0	778.711	54	108	1162	108	1	2472	284.4	5.35	3462.01	108	0	1.599	0.48	0.772	0.845985	0.760873	0.951373	25.3	9.14	26.12	1.46564e+08	2.25414e+08	2.95408e+08	0.45	1.95	2.81	High	High	High	High	High	High	High	High	High
FALSE	High	Master Protein	Q9BVC6	Voltage-gated monoatomic cation channel TMEM109 OS=Homo sapiens OX=9606 GN=TMEM109 PE=1 SV=1	0.001	8.4	9	2	21	2	1	243	26.2	10.48	60.93	2	0	1.597	0.949	1.585	0.845985	0.99063	0.859729	15.58	22.52	33.39	1.60468e+07	2.44824e+07	1.53391e+07	5.42	4.32	10.46	High	High	High	High	High	High	High	High	High
FALSE	High	Master Protein	Q8N2H4	Protein SYS1 homolog OS=Homo sapiens OX=9606 GN=SYS1 PE=1 SV=1	0.002	4.134	20	2	4	2	1	156	17.6	7.72	0	2	0	1.595	0.311	0.606	0.839403	0.548378	0.902132	28.14	3.8	27.61	268087	448378	740893	3.54	11.54	40.56	Peak Found	Peak Found	Peak Found	Peak Found	Peak Found	Peak Found	Peak Found	Peak Found	Peak Found
FALSE	High	Master Protein	Q15005	Signal peptidase complex subunit 2 OS=Homo sapiens OX=9606 GN=SPCS2 PE=1 SV=3	0	49.361	34	7	92	7	1	226	25	8.47	267.2	7	0	1.595	0.476	0.821	0.856482	0.757226	0.964523	25.38	11.19	32.77	1.11912e+07	1.33172e+07	1.72407e+07	0.88	7.21	14.19	High	High	High	High	High	High	High	High	High
FALSE	High	Master Protein	Q8N3R9	Protein PALS1 OS=Homo sapiens OX=9606 GN=PALS1 PE=1 SV=3	0	13.15	5	3	11	3	1	675	77.2	6.14	22.78	3	0	1.595	0.631	0.897	0.830743	0.916504	0.997191	22.42	6.42	29.41	342033	158384	1.02534e+06	8.38	18.01	11.12	Peak Found	Peak Found	Peak Found	Peak Found	Peak Found	Peak Found	High	Peak Found	High
FALSE	High	Master Protein	Q7Z3D6	D-glutamate cyclase, mitochondrial OS=Homo sapiens OX=9606 GN=DGLUCY PE=1 SV=2	0	14.813	8	4	9	4	1	616	66.4	6.79	21.3	4	0	1.595	0.288	0.57	0.859528	0.5009	0.882103	28.91	0.46	5.9	165712	117092	587247	7.04	11.61	7.4	Peak Found	Peak Found	Peak Found	Peak Found	Peak Found	Peak Found	Peak Found	Peak Found	Peak Found
FALSE	High	Master Protein	Q6UB35	Monofunctional C1-tetrahydrofolate synthase, mitochondrial OS=Homo sapiens OX=9606 GN=MTHFD1L PE=1 SV=1	0	41.628	14	11	70	11	1	978	105.7	8.06	133.52	11	0	1.593	0.482	0.701	0.874147	0.76152	0.921879	24.18	6.59	11.62	5.11475e+06	9.13239e+06	1.12695e+07	2.8	5.62	2.28	High	High	High	High	High	High	High	High	High
FALSE	High	Master Protein	P21333	Filamin-A OS=Homo sapiens OX=9606 GN=FLNA PE=1 SV=4	0	733.603	46	87	1055	78	1	2647	280.6	6.06	3291.45	87	2	1.593	2.822	4.008	0.845985	0.581413	0.197052	36.1	38	55.8	4.942e+08	7.27031e+08	1.77284e+08	1.47	0.96	2.77	High	High	High	High	High	High	High	High	High
FALSE	High	Master Protein	Q9HB09	Bcl-2-like protein 12 OS=Homo sapiens OX=9606 GN=BCL2L12 PE=1 SV=1	0.001	8.104	8	2	5	2	1	334	36.8	9.22	13.56	2	0	1.593	0.276	0.325	0.845985	0.451016	0.487142	7.37	0.61	5.32	146325	343940	1.11771e+06	7.11	4.79	7.68	Peak Found	Peak Found	Peak Found	Peak Found	Peak Found	Peak Found	High	High	High
FALSE	High	Master Protein	Q9H2W6	Large ribosomal subunit protein mL46 OS=Homo sapiens OX=9606 GN=MRPL46 PE=1 SV=1	0	22.862	25	6	36	6	1	279	31.7	7.05	70.01	6	0	1.592	0.369	0.616	0.892782	0.563364	0.873156	32.03	4.92	13.82	2.02639e+06	3.00484e+06	5.31202e+06	2.8	5.08	7.8	High	Peak Found	Peak Found	High	Peak Found	High	High	High	High
FALSE	High	Master Protein	P09496	Clathrin light chain A OS=Homo sapiens OX=9606 GN=CLTA PE=1 SV=1	0	15.429	14	5	45	5	1	248	27.1	4.51	75.66	5	0	1.59	1.89	3.049	0.851156	0.847957	0.388702	15.4	22.73	33.25	1.25571e+07	1.96088e+07	6.96077e+06	3.28	32.3	5.41	High	High	High	High	High	High	High	High	High
FALSE	High	Master Protein	Q13418	Integrin-linked protein kinase OS=Homo sapiens OX=9606 GN=ILK PE=1 SV=2	0	20.777	17	6	20	6	1	452	51.4	8.07	45.08	6	0	1.589	3.425	5.766	0.883149	0.419218	0.0498312	33.01	24.39	29.9	2.42448e+06	3.75557e+06	644552	7.66	6.09	10.79	High	High	High	High	High	High	Peak Found	Peak Found	Peak Found
FALSE	High	Master Protein	Q9BUB7	Transmembrane protein 70, mitochondrial OS=Homo sapiens OX=9606 GN=TMEM70 PE=1 SV=2	0	10.263	9	2	25	2	1	260	29	8.91	56.48	2	0	1.588	0.448	0.733	0.886008	0.712071	0.941275	51.33	9.57	17.21	1.62773e+06	2.59672e+06	3.30281e+06	15.72	11.1	8.83	High	High	High	High	High	High	High	High	High
FALSE	High	Master Protein	P63010	AP-2 complex subunit beta OS=Homo sapiens OX=9606 GN=AP2B1 PE=1 SV=1	0	129.893	39	25	225	17	1	937	104.5	5.38	509.49	25	8	1.585	0.636	1.037	0.846764	0.887288	0.988663	36.76	12.54	39.41	3.21858e+07	4.64279e+07	4.72295e+07	0.47	6.49	3.8	High	High	High	High	High	High	High	High	High
FALSE	High	Master Protein	P47755	F-actin-capping protein subunit alpha-2 OS=Homo sapiens OX=9606 GN=CAPZA2 PE=1 SV=3	0	70.937	57	11	89	9	1	286	32.9	5.85	267.67	11	2	1.584	0.976	1.586	0.846764	0.991771	0.859677	16.11	30.55	32.87	2.00353e+07	2.94155e+07	1.88762e+07	2.78	12.44	4.56	High	High	High	High	High	High	High	High	High	Met-loss+Acetyl [N-Term]
FALSE	High	Master Protein	Q9Y371	Endophilin-B1 OS=Homo sapiens OX=9606 GN=SH3GLB1 PE=1 SV=1	0	31.138	21	7	34	6	1	365	40.8	6.04	98.95	7	1	1.584	1.033	2.209	0.88398	0.999878	0.651997	30.08	79.22	87.58	2.81257e+06	4.11848e+06	2.42274e+06	1.48	16.59	9.07	High	High	High	High	Peak Found	High	Peak Found	Peak Found	Peak Found
FALSE	High	Master Protein	Q5XKP0	MICOS complex subunit MIC13 OS=Homo sapiens OX=9606 GN=MICOS13 PE=1 SV=1	0.001	6.1	28	3	20	3	1	118	13.1	9.42	20.73	3	0	1.582	0.575	0.904	0.833689	0.882471	0.988394	31.43	21.19	32.11	892540	1.56153e+06	1.93679e+06	5.68	7.29	7.96	High	High	High	Peak Found	High	High	High	High	High
FALSE	High	Master Protein	Q8WVM8	Sec1 family domain-containing protein 1 OS=Homo sapiens OX=9606 GN=SCFD1 PE=1 SV=4	0	85.409	28	10	79	10	1	642	72.3	6.27	245.21	10	0	1.581	0.821	1.004	0.874147	0.962218	0.995282	25.53	29.51	33.61	3.504e+06	5.28633e+06	5.14217e+06	6.53	10.54	4.34	High	High	High	High	High	High	High	High	High	Met-loss+Acetyl [N-Term]
FALSE	High	Master Protein	P56589	Peroxisomal biogenesis factor 3 OS=Homo sapiens OX=9606 GN=PEX3 PE=1 SV=1	0	10.205	12	3	10	3	1	373	42.1	8.15	20.53	3	0	1.58	0.416	0.825	0.848449	0.696312	0.97116	52.97	17.99	37.85	875772	1.40083e+06	2.07566e+06	4.35	10.45	11.14	Peak Found	Peak Found	Peak Found	High	High	Peak Found	Peak Found	High	High
FALSE	High	Master Protein	O94979	Protein transport protein Sec31A OS=Homo sapiens OX=9606 GN=SEC31A PE=1 SV=3	0	54.06	14	12	54	12	1	1220	132.9	6.89	98.83	12	0	1.578	1.503	2.357	0.860619	0.921765	0.618694	49	34.28	63.13	6.25332e+06	9.9868e+06	3.68998e+06	1.4	2.31	11.85	High	High	High	High	High	High	High	High	High
FALSE	High	Master Protein	P0DMV9	Heat shock 70 kDa protein 1B OS=Homo sapiens OX=9606 GN=HSPA1B PE=1 SV=1	0	226.702	64	29	377	27	1	641	70	5.66	1057.58	29	0	1.573	0.836	1.291	0.851156	0.964949	0.94424	22.36	29.96	56.64	6.37277e+07	1.05831e+08	8.53863e+07	0.67	3.76	4.23	High	High	High	High	High	High	High	High	High	Acetyl [K595(92.3)]
FALSE	High	Master Protein	Q96L92	Sorting nexin-27 OS=Homo sapiens OX=9606 GN=SNX27 PE=1 SV=2	0	5.509	4	2	9	2	1	541	61.2	6.49	19.32	2	0	1.572	2.041	1.39	0.858384	0.794795	0.89982	15.15	30.67	42.91	1.81595e+06	176609	846470	1.05	19.97	11.29	High	High	High	Peak Found	Peak Found	Not Found	Peak Found	Peak Found	Peak Found
FALSE	High	Master Protein	O15144	Actin-related protein 2/3 complex subunit 2 OS=Homo sapiens OX=9606 GN=ARPC2 PE=1 SV=1	0	54.46	41	11	98	11	1	300	34.3	7.36	281.49	11	0	1.571	0.752	1.195	0.851156	0.934585	0.959269	28.5	24.38	30.44	1.73578e+07	2.27938e+07	1.87797e+07	3.62	1.02	5.45	High	High	High	High	High	High	High	High	High
FALSE	High	Master Protein	P18433	Receptor-type tyrosine-protein phosphatase alpha OS=Homo sapiens OX=9606 GN=PTPRA PE=1 SV=3	0	12.241	5	4	21	3	1	802	90.7	6.65	27.12	4	0	1.57	0.453	0.733	0.862333	0.776304	0.947441	14.33	2.85	9.29	750377	1.17567e+06	1.62144e+06	6.86	9.43	10.75	High	High	High	High	High	High	High	High	High
FALSE	High	Master Protein	P12532	Creatine kinase U-type, mitochondrial OS=Homo sapiens OX=9606 GN=CKMT1A PE=1 SV=1	0	39.991	25	7	31	7	1	417	47	8.34	77.58	7	0	1.567	1.425	1.983	0.872777	0.934585	0.734829	25.83	42.32	40.92	3.80021e+06	4.52443e+06	1.71337e+06	3.19	6.93	1.37	High	High	High	Peak Found	Peak Found	Peak Found	Peak Found	Peak Found	High
FALSE	High	Master Protein	P20645	Cation-dependent mannose-6-phosphate receptor OS=Homo sapiens OX=9606 GN=M6PR PE=1 SV=1	0	28.002	17	3	33	3	1	277	31	5.83	121.89	3	0	1.566	4.832	2.662	0.891385	0.199358	0.508215	58.67	60.65	44.07	4.48083e+06	6.59402e+06	1.18484e+06	5.19	2.28	5.13	High	High	High	High	High	High	High	High	High
FALSE	High	Master Protein	Q9UQB8	Brain-specific angiogenesis inhibitor 1-associated protein 2 OS=Homo sapiens OX=9606 GN=BAIAP2 PE=1 SV=1	0	27.832	22	9	28	9	1	552	60.8	8.9	62.58	9	0	1.565	0.15	0.2	0.871131	0.0628438	0.111357	57.16	1.58	1.33	841318	683112	4.97125e+06	5.43	13.72	4.21	High	High	High	Peak Found	High	High	High	High	High
FALSE	High	Master Protein	Q8N766	ER membrane protein complex subunit 1 OS=Homo sapiens OX=9606 GN=EMC1 PE=1 SV=1	0	88.918	22	16	103	16	1	993	111.7	7.66	260.87	16	0	1.563	0.633	1.059	0.851156	0.887222	0.987469	51.21	17.96	42.36	6.16392e+06	1.09334e+07	8.88855e+06	3.41	3.97	4.3	High	High	High	High	High	High	High	High	High
FALSE	High	Master Protein	P11021	Endoplasmic reticulum chaperone BiP OS=Homo sapiens OX=9606 GN=HSPA5 PE=1 SV=2	0	363.874	52	36	825	34	1	654	72.3	5.16	2682.78	36	2	1.561	0.952	1.335	0.85488	0.991168	0.933771	24.41	38.29	45.01	7.57861e+08	1.03192e+09	8.43619e+08	0.4	0.9	3.21	High	High	High	High	High	High	High	High	High
FALSE	High	Master Protein	Q9P0J0	NADH dehydrogenase [ubiquinone] 1 alpha subcomplex subunit 13 OS=Homo sapiens OX=9606 GN=NDUFA13 PE=1 SV=3	0	33.633	53	7	61	7	1	144	16.7	8.43	145.08	7	0	1.561	0.833	1.264	0.862333	0.964949	0.945727	39.46	72.83	91.19	4.82704e+06	1.15632e+07	1.19113e+07	4.5	3.77	6.71	High	High	High	High	High	High	High	High	High
FALSE	High	Master Protein	Q6P1L8	Large ribosomal subunit protein uL14m OS=Homo sapiens OX=9606 GN=MRPL14 PE=1 SV=1	0	23.645	30	3	25	3	1	145	15.9	10.24	61.91	3	0	1.56	0.658	1.078	0.85488	0.926467	0.972493	37.5	9.38	25.26	869348	1.26171e+06	1.27904e+06	4.79	7.75	3.59	High	Peak Found	High	Peak Found	High	High	High	Peak Found	High
FALSE	High	Master Protein	Q9BTY2	Plasma alpha-L-fucosidase OS=Homo sapiens OX=9606 GN=FUCA2 PE=1 SV=2	0.001	7.033	6	2	7	2	1	467	54	6.25	17.07	2	0	1.56	2.599	4.173	0.843985	0.628169	0.160285	9.14	6.63	15.18	1.00226e+06	1.55867e+06	385637	4.03	21.83	6.1	Peak Found	Peak Found	Peak Found	High	High	High	Peak Found	High	Peak Found
FALSE	High	Master Protein	Q8WW59	SPRY domain-containing protein 4 OS=Homo sapiens OX=9606 GN=SPRYD4 PE=1 SV=3	0	9.484	18	3	4	3	1	207	23.1	6.93	9.91	3	0	1.558	0.654	1.04	0.897623	0.922358	0.976293	30.63	14.22	16.83	398582	573484	602364	7.99	8	8.89	Peak Found	Peak Found	Peak Found	Peak Found	Peak Found	Peak Found	Not Found	Peak Found	Peak Found
FALSE	High	Master Protein	P78536	Disintegrin and metalloproteinase domain-containing protein 17 OS=Homo sapiens OX=9606 GN=ADAM17 PE=1 SV=1	0.001	7.109	4	3	10	3	1	824	93	5.76	16.73	3	0	1.555	0.795	1.017	0.898641	0.972263	0.986807	9.99	9.41	30.62	377844	854286	827503	8.91	8.24	5.72	Peak Found	Peak Found	Peak Found	High	High	Peak Found	Peak Found	High	Peak Found
FALSE	High	Master Protein	P24752	Acetyl-CoA acetyltransferase, mitochondrial OS=Homo sapiens OX=9606 GN=ACAT1 PE=1 SV=1	0	80.402	47	14	110	14	1	427	45.2	8.85	330.27	14	0	1.555	0.6	0.891	0.860683	0.879738	0.984901	35.11	12.83	33.13	1.23424e+07	2.11023e+07	2.15857e+07	1.32	6.73	4.74	High	High	High	High	High	High	High	High	High
FALSE	High	Master Protein	Q9NX40	OCIA domain-containing protein 1 OS=Homo sapiens OX=9606 GN=OCIAD1 PE=1 SV=1	0	30.455	27	7	59	7	1	245	27.6	7.49	111	7	0	1.555	0.356	0.565	0.874147	0.541786	0.831792	19.65	3.39	8.49	4.77501e+06	7.35982e+06	1.1461e+07	3.33	7.72	12.35	High	High	High	High	High	High	High	High	High
FALSE	High	Master Protein	Q15165	Serum paraoxonase/arylesterase 2 OS=Homo sapiens OX=9606 GN=PON2 PE=1 SV=4	0	32.517	35	7	33	7	1	354	39.4	5.6	61.31	7	0	1.551	2.177	3.384	0.895385	0.769702	0.304237	57.84	60.56	61.46	3.66455e+06	5.4645e+06	1.54428e+06	2	10.75	15.87	High	High	High	High	High	High	High	Peak Found	High
FALSE	High	Master Protein	O95219	Sorting nexin-4 OS=Homo sapiens OX=9606 GN=SNX4 PE=1 SV=1	0	13.086	10	4	15	4	1	450	51.9	5.99	29.6	4	0	1.55	1.609	2.611	0.849373	0.887288	0.471273	11.98	30.43	44.24	1.24706e+06	1.58757e+06	622134	0.65	14.98	10.65	High	High	High	High	High	High	High	High	High
FALSE	High	Master Protein	P43897	Elongation factor Ts, mitochondrial OS=Homo sapiens OX=9606 GN=TSFM PE=1 SV=2	0	34.293	30	6	33	6	1	325	35.4	8.38	100.9	6	0	1.55	1.115	1.713	0.88533	0.991483	0.824152	30.02	49.56	34.08	3.24492e+06	6.31902e+06	2.88433e+06	6.91	3.87	13.37	Peak Found	Peak Found	High	High	High	High	Peak Found	High	High
FALSE	High	Master Protein	P53367	Arfaptin-1 OS=Homo sapiens OX=9606 GN=ARFIP1 PE=1 SV=2	0	17.334	10	3	21	3	1	373	41.7	6.7	66.9	3	0	1.548	0.394	0.586	0.85569	0.613583	0.849657	14.04	5.23	9.89	1.03804e+06	1.65854e+06	2.98562e+06	9.79	14.13	2.31	Peak Found	Peak Found	Peak Found	Peak Found	Peak Found	High	High	High	High
FALSE	High	Master Protein	Q9UGI8	Testin OS=Homo sapiens OX=9606 GN=TES PE=1 SV=1	0	12.405	14	4	12	4	1	421	48	7.68	24.81	4	0	1.546	1.4	2.167	0.895385	0.939521	0.668202	24.91	39.15	27.08	2.7593e+06	4.1245e+06	1.97977e+06	1.49	11.65	4.15	Peak Found	Peak Found	High	High	High	High	Peak Found	Peak Found	Peak Found
FALSE	High	Master Protein	Q16222	UDP-N-acetylhexosamine pyrophosphorylase OS=Homo sapiens OX=9606 GN=UAP1 PE=1 SV=3	0.001	8.494	5	2	6	2	1	522	58.7	6.33	10.14	2	0	1.546	1000	1000	0.85569	9.29656e-17	1.04713e-16	11.98			843073	1.37655e+06		3.83	11.63		High	Not Found	Not Found	Peak Found	High	High	Not Found	Not Found	Not Found
FALSE	High	Master Protein	Q53GQ0	Very-long-chain 3-oxoacyl-CoA reductase OS=Homo sapiens OX=9606 GN=HSD17B12 PE=1 SV=2	0	86.988	48	12	118	12	1	312	34.3	9.32	342.58	12	0	1.545	0.856	1.001	0.862333	0.972198	0.996426	88.03	65.15	37.03	1.55264e+07	1.40021e+07	1.8717e+07	1.58	0.6	1.42	High	High	High	High	High	High	High	High	High
FALSE	High	Master Protein	Q9Y263	Phospholipase A-2-activating protein OS=Homo sapiens OX=9606 GN=PLAA PE=1 SV=2	0	26.5	11	6	23	6	1	795	87.1	6.37	66.37	6	0	1.544	1.314	2.067	0.876576	0.960344	0.705362	27.31	24.65	21.7	3.39138e+06	4.84075e+06	1.97106e+06	2.56	9.3	5.08	High	High	High	High	High	High	Peak Found	High	High
FALSE	High	Master Protein	P61160	Actin-related protein 2 OS=Homo sapiens OX=9606 GN=ACTR2 PE=1 SV=1	0	52.024	26	8	86	7	1	394	44.7	6.74	251.82	8	0	1.543	0.862	1.316	0.860619	0.972198	0.938882	19.95	22.31	46.81	1.11197e+07	1.70584e+07	1.32466e+07	0.22	4.74	11.26	High	High	High	High	High	High	High	High	High
FALSE	High	Master Protein	P51798	H(+)/Cl(-) exchange transporter 7 OS=Homo sapiens OX=9606 GN=CLCN7 PE=1 SV=2	0.002	4.213	2	2	4	2	1	805	88.6	8.43	9.11	2	0	1.542	1.016	1.184	0.856405	0.991771	0.951373	56.97	90.24	72.29	768592	1.44127e+06	1.33461e+06	4.72	33.92	18.78	Peak Found	Peak Found	High	Peak Found	High	High	High	Peak Found	Peak Found
FALSE	High	Master Protein	P57729	Ras-related protein Rab-38 OS=Homo sapiens OX=9606 GN=RAB38 PE=1 SV=1	0	16.95	30	5	11	4	1	211	23.7	7.77	26.35	5	1	1.542	0.422	0.507	0.874147	0.711134	0.773899	26	4.34	7.91	695231	1.0137e+06	2.05731e+06	5.18	19.88	20.71	Peak Found	Not Found	Not Found	Not Found	Not Found	Not Found	Peak Found	Peak Found	Peak Found
FALSE	High	Master Protein	O96000	NADH dehydrogenase [ubiquinone] 1 beta subcomplex subunit 10 OS=Homo sapiens OX=9606 GN=NDUFB10 PE=1 SV=3	0	12.868	27	4	38	4	1	172	20.8	8.48	90.8	4	0	1.541	0.595	0.957	0.902421	0.875426	0.996033	27.27	7.23	31.41	4.48173e+06	6.42496e+06	7.6397e+06	1.24	2.29	3.33	High	High	High	High	High	High	High	High	High
FALSE	High	Master Protein	P18031	Tyrosine-protein phosphatase non-receptor type 1 OS=Homo sapiens OX=9606 GN=PTPN1 PE=1 SV=1	0	54.181	30	11	84	11	1	435	49.9	6.27	241.87	11	0	1.541	0.844	1.402	0.858384	0.967788	0.914833	16.02	22.98	24.91	1.08168e+07	1.64174e+07	1.42439e+07	1.59	3.82	8.03	High	High	High	High	High	High	High	High	High
FALSE	High	Master Protein	P20020	Plasma membrane calcium-transporting ATPase 1 OS=Homo sapiens OX=9606 GN=ATP2B1 PE=1 SV=4	0	104.993	22	19	105	10	1	1220	134.6	5.91	320.84	19	0	1.539	3.758	6.154	0.869656	0.365724	0.0421165	30.14	32.47	49.25	6.49115e+06	9.75025e+06	1.73549e+06	1.06	3	1.92	High	High	High	High	High	High	Peak Found	Peak Found	Peak Found	Met-loss+Acetyl [N-Term]
FALSE	High	Master Protein	Q99536	Synaptic vesicle membrane protein VAT-1 homolog OS=Homo sapiens OX=9606 GN=VAT1 PE=1 SV=2	0	90.619	40	11	111	11	1	393	41.9	6.29	379.56	11	0	1.537	1.34	2.196	0.858384	0.95097	0.656486	41.78	28.43	58.7	2.51811e+07	3.80292e+07	1.70931e+07	2.09	3.67	1.57	High	High	High	High	High	High	High	High	High
FALSE	High	Master Protein	O15269	Serine palmitoyltransferase 1 OS=Homo sapiens OX=9606 GN=SPTLC1 PE=1 SV=1	0	14.237	11	4	12	4	1	473	52.7	6.01	34.54	4	0	1.537	0.301	0.586	0.902421	0.410447	0.848772	73.75	2.76	18.34	1.79205e+06	3.48226e+06	5.70308e+06	6.81	1.37	3.05	Peak Found	Peak Found	Peak Found	Peak Found	High	High	High	Peak Found	High
FALSE	High	Master Protein	P60953	Cell division control protein 42 homolog OS=Homo sapiens OX=9606 GN=CDC42 PE=1 SV=2	0	33.03	21	3	79	3	1	191	21.2	6.55	229.49	3	0	1.534	0.65	1.052	0.899716	0.892824	0.987469	18.9	13.24	55.8	4.11801e+06	6.49595e+06	7.93943e+06	3.1	29.73	32.85	High	High	High	High	High	High	High	High	High
FALSE	High	Master Protein	Q9NVJ2	ADP-ribosylation factor-like protein 8B OS=Homo sapiens OX=9606 GN=ARL8B PE=1 SV=1	0	33.672	35	6	59	6	1	186	21.5	8.43	193.24	6	0	1.533	0.827	1.324	0.857836	0.963166	0.937736	30.85	22.34	31.34	7.52988e+06	1.22446e+07	7.938e+06	2.86	4.34	13.63	High	High	High	High	High	High	High	High	High
FALSE	High	Master Protein	P30049	ATP synthase subunit delta, mitochondrial OS=Homo sapiens OX=9606 GN=ATP5F1D PE=1 SV=2	0	11.954	17	3	33	2	1	168	17.5	5.49	100.65	3	1	1.532	0.483	0.752	0.867857	0.763082	0.945727	26.94	2.94	20.37	1.17557e+07	2.02577e+07	2.37474e+07	1.73	34.19	8.25	High	High	High	High	High	High	High	High	High
FALSE	High	Master Protein	Q92599	Septin-8 OS=Homo sapiens OX=9606 GN=SEPTIN8 PE=1 SV=4	0	46.576	25	10	60	7	1	483	55.7	6.28	163.48	10	0	1.532	0.753	1.035	0.897623	0.934793	0.98869	20.26	15.13	25.93	2.68147e+06	4.23606e+06	4.68795e+06	4.38	4.58	3.18	Peak Found	High	High	High	High	Peak Found	High	High	High
FALSE	High	Master Protein	Q16540	Large ribosomal subunit protein uL23m OS=Homo sapiens OX=9606 GN=MRPL23 PE=1 SV=1	0	14.12	24	2	13	2	1	153	17.8	9.69	44.92	2	0	1.532	0.449	0.737	0.846742	0.735064	0.94424	23.09	3.37	19.02	1.0144e+06	1.34164e+06	2.23191e+06	7	21.58	6.08	Peak Found	Peak Found	Peak Found	High	High	High	High	High	Peak Found
FALSE	High	Master Protein	Q15031	Leucine--tRNA ligase, mitochondrial OS=Homo sapiens OX=9606 GN=LARS2 PE=1 SV=2	0	22.723	10	8	26	8	1	903	101.9	8.22	45.64	8	0	1.531	0.397	0.68	0.862333	0.618059	0.912415	43.01	3.41	9.18	1.55913e+06	1.5232e+06	4.77726e+06	4.48	4.31	2.18	Peak Found	Peak Found	Peak Found	Peak Found	Peak Found	Peak Found	High	High	High
FALSE	High	Master Protein	O43402	ER membrane protein complex subunit 8 OS=Homo sapiens OX=9606 GN=EMC8 PE=1 SV=1	0	19.003	16	2	12	2	1	210	23.8	6.4	33.22	2	0	1.529	0.743	1.163	0.862333	0.947372	0.958253	26.03	10.98	29.81	1.1994e+06	2.06428e+06	1.37507e+06	4.31	17.83	20.23	High	Peak Found	Peak Found	Peak Found	Peak Found	High	High	Peak Found	High
FALSE	High	Master Protein	Q96AG4	Leucine-rich repeat-containing protein 59 OS=Homo sapiens OX=9606 GN=LRRC59 PE=1 SV=1	0	52.529	22	6	84	6	1	307	34.9	9.57	285.49	6	0	1.529	0.768	1.043	0.860662	0.942056	0.988011	20.89	26.47	48.55	1.86218e+07	2.71652e+07	2.61762e+07	4.45	9.88	5.69	High	High	High	High	High	High	High	High	High
FALSE	High	Master Protein	O95994	Anterior gradient protein 2 homolog OS=Homo sapiens OX=9606 GN=AGR2 PE=1 SV=1	0	81.317	47	7	72	7	1	175	20	9	209.87	7	0	1.527	0.972	1.566	0.874147	0.998584	0.853302	74.36	75.1	79.69	604948	1.00142e+06	348645	15.81	7.17	27.57	Peak Found	Peak Found	Peak Found	Peak Found	Peak Found	Peak Found	Peak Found	Peak Found	Peak Found
FALSE	High	Master Protein	P49454	Centromere protein F OS=Homo sapiens OX=9606 GN=CENPF PE=1 SV=3	0	13.149	2	5	11	4	1	3114	357.3	5.1	17.59	5	1	1.525	0.802	0.982	0.897623	0.963166	0.999309	55.73	14.27	48.01	1.36173e+06	2.59741e+06	1.81405e+06	2.21	5.17	4.18	High	High	High	Peak Found	Peak Found	Peak Found	High	High	High
FALSE	High	Master Protein	P50443	Sulfate transporter OS=Homo sapiens OX=9606 GN=SLC26A2 PE=1 SV=2	0.001	8.685	5	3	8	3	1	739	81.6	8.38	8.21	3	0	1.525	0.101	0.166	0.869656	0.0366524	0.0752798	6.19	0.34	0.38	146185	168039	1.57116e+06	4.58	3.41	30.6	Peak Found	Peak Found	Peak Found	Peak Found	Not Found	Not Found	High	High	High
FALSE	High	Master Protein	Q8IVU3	Probable E3 ubiquitin-protein ligase HERC6 OS=Homo sapiens OX=9606 GN=HERC6 PE=1 SV=2	0.001	7.094	4	2	4	2	1	1022	115.1	7.96	2.51	2	0	1.524	0.803	1.616	0.858384	0.974748	0.84257	41.02	18.52	49.4	196895	288708	260124	34.72	26.1	3.37	Peak Found	Not Found	Peak Found	Peak Found	Peak Found	Peak Found	Peak Found	Not Found	Peak Found
FALSE	High	Master Protein	Q9NRG7	Epimerase family protein SDR39U1 OS=Homo sapiens OX=9606 GN=SDR39U1 PE=1 SV=3	0	15.158	22	4	12	4	1	293	31.1	9.04	22.95	4	0	1.523	0.334	0.77	0.868415	0.582641	0.97116	70.62	2.63	3.64	149436	288952	313567	14.29	1.56	10.65	Peak Found	Peak Found	Peak Found	Peak Found	Peak Found	Peak Found	Peak Found	Peak Found	Peak Found
FALSE	High	Master Protein	Q9UHQ4	B-cell receptor-associated protein 29 OS=Homo sapiens OX=9606 GN=BCAP29 PE=1 SV=2	0	13.052	14	3	11	3	1	241	28.3	9.54	16.3	3	0	1.522	0.889	1.373	0.869337	0.991634	0.909037	38.75	28.66	90.31	574811	1.41784e+06	535455	17.75	59.24	11.74	High	High	High	Peak Found	High	High	Peak Found	Peak Found	Peak Found
FALSE	High	Master Protein	P20340	Ras-related protein Rab-6A OS=Homo sapiens OX=9606 GN=RAB6A PE=1 SV=3	0	40.604	53	9	68	7	1	208	23.6	5.54	191.83	9	1	1.521	0.645	0.958	0.860619	0.889956	0.996426	26.32	13.53	28.8	8.03302e+06	9.57667e+06	1.54042e+07	1.23	13.5	15.37	High	High	High	High	High	High	High	High	High	Met-loss+Acetyl [N-Term]
FALSE	High	Master Protein	Q7L5N7	Lysophosphatidylcholine acyltransferase 2 OS=Homo sapiens OX=9606 GN=LPCAT2 PE=1 SV=1	0	28.42	16	9	50	9	1	544	60.2	6.55	106.53	9	0	1.519	0.338	1.749	0.897815	0.505316	0.809871	108.8	7.13	48.56	1.44251e+06	1.01225e+07	4.80873e+06	4.32	10.06	0.69	Peak Found	Peak Found	Peak Found	High	High	High	High	High	High
FALSE	High	Master Protein	Q6PI48	Aspartate--tRNA ligase, mitochondrial OS=Homo sapiens OX=9606 GN=DARS2 PE=1 SV=1	0	50.214	25	13	67	13	1	645	73.5	8.02	140.54	13	0	1.518	0.229	0.356	0.897623	0.218516	0.497497	39.14	0.91	7.54	2.74682e+06	5.10067e+06	1.18556e+07	4.71	13.23	7.06	High	High	High	High	High	High	High	High	High
FALSE	High	Master Protein	Q14254	Flotillin-2 OS=Homo sapiens OX=9606 GN=FLOT2 PE=1 SV=2	0	59.437	28	9	64	9	1	428	47	5.25	212.66	9	0	1.518	1.689	2.296	0.8882	0.887222	0.620473	34.74	72.99	27	5.85819e+06	9.08684e+06	3.84597e+06	2.81	10.13	2.96	High	High	High	High	High	High	High	High	High
FALSE	High	Master Protein	P07954	Fumarate hydratase, mitochondrial OS=Homo sapiens OX=9606 GN=FH PE=1 SV=3	0	126.611	42	15	223	15	1	510	54.6	8.76	629.97	15	0	1.518	0.813	1.195	0.862333	0.960363	0.959269	59.88	26.83	60.95	4.13224e+07	5.81328e+07	5.00287e+07	1.63	3.87	6.91	High	High	High	High	High	High	High	High	High
FALSE	High	Master Protein	O75489	NADH dehydrogenase [ubiquinone] iron-sulfur protein 3, mitochondrial OS=Homo sapiens OX=9606 GN=NDUFS3 PE=1 SV=1	0	72.876	46	10	131	10	1	264	30.2	7.5	374.32	10	0	1.516	0.648	1.011	0.86996	0.891178	0.994106	34.72	15.18	45.66	1.25194e+07	1.95167e+07	1.98178e+07	4.91	5.77	1.04	High	High	High	High	High	High	High	High	High
FALSE	High	Master Protein	P30511	HLA class I histocompatibility antigen, alpha chain F OS=Homo sapiens OX=9606 GN=HLA-F PE=1 SV=3	0	43.877	33	8	45	7	1	346	39	5.57	112.88	8	0	1.514	0.348	0.557	0.857562	0.524976	0.819838	23.58	11.55	36.46	1.06325e+06	1.72163e+06	6.56178e+06	8.76	5.49	1.63	Peak Found	Peak Found	Peak Found	Peak Found	Peak Found	Peak Found	High	High	High
FALSE	High	Master Protein	Q96RQ3	Methylcrotonoyl-CoA carboxylase subunit alpha, mitochondrial OS=Homo sapiens OX=9606 GN=MCCC1 PE=1 SV=3	0	62.568	26	11	51	11	1	725	80.4	7.78	167.46	11	0	1.513	0.294	0.412	0.875219	0.390019	0.619823	55	4.12	5.53	1.37791e+06	1.62102e+06	5.77951e+06	4.57	4.13	4.05	Peak Found	Peak Found	Peak Found	Peak Found	Peak Found	Peak Found	High	High	High
FALSE	High	Master Protein	Q03252	Lamin-B2 OS=Homo sapiens OX=9606 GN=LMNB2 PE=1 SV=4	0	148.853	45	30	278	26	1	620	69.9	5.59	721.64	30	0	1.513	0.763	1.136	0.862398	0.94018	0.97116	33.75	15.99	42.98	6.4837e+07	9.61137e+07	8.45048e+07	0.85	14.27	6.52	High	High	High	High	High	High	High	High	High
FALSE	High	Master Protein	Q9HB40	Retinoid-inducible serine carboxypeptidase OS=Homo sapiens OX=9606 GN=SCPEP1 PE=1 SV=1	0	36.43	19	7	26	7	1	452	50.8	5.81	67.31	7	0	1.512	2.106	3.435	0.886008	0.782817	0.285048	31.93	27.56	56.31	2.43728e+06	1.22779e+06	320742	4.64	4.92	3.41	High	High	High	Peak Found	Peak Found	Peak Found	Peak Found	Peak Found	Peak Found
FALSE	High	Master Protein	P05023	Sodium/potassium-transporting ATPase subunit alpha-1 OS=Homo sapiens OX=9606 GN=ATP1A1 PE=1 SV=1	0	250.612	38	35	425	35	1	1023	112.8	5.49	1242.98	35	0	1.509	0.755	1.048	0.864123	0.936188	0.987469	37.75	31.53	50.01	7.57904e+07	1.09237e+08	9.92957e+07	1.04	1.64	1.13	High	High	High	High	High	High	High	High	High
FALSE	High	Master Protein	P48729	Casein kinase I isoform alpha OS=Homo sapiens OX=9606 GN=CSNK1A1 PE=1 SV=2	0	19.657	13	4	19	4	1	337	38.9	9.57	33.15	4	0	1.508	0.343	0.594	0.868415	0.512362	0.853302	52.54	8.76	3.84	1.23159e+06	1.47185e+06	2.84952e+06	23.43	15.13	1.93	Peak Found	Peak Found	Peak Found	High	High	High	High	High	High
FALSE	High	Master Protein	P11717	Cation-independent mannose-6-phosphate receptor OS=Homo sapiens OX=9606 GN=IGF2R PE=1 SV=3	0	59.132	7	16	55	16	1	2491	274.2	5.94	130.31	16	0	1.506	3.781	6.052	0.869656	0.361251	0.0452014	38.82	41.59	44.19	1.48071e+07	1.99921e+07	3.01755e+06	0.47	4.7	3.12	High	High	High	High	High	High	Peak Found	High	High
FALSE	High	Master Protein	Q8TAD4	Proton-coupled zinc antiporter SLC30A5 OS=Homo sapiens OX=9606 GN=SLC30A5 PE=1 SV=1	0.003	3.896	4	2	2	2	1	765	84	7.31	3.4	2	0	1.504	1.088	1.83	0.90654	0.985737	0.772221	16.26	6.61	33.03	233214	620628	364984	7.61	13.53	7.39	Peak Found	Peak Found	Peak Found	Peak Found	High	Peak Found	Peak Found	High	Peak Found
FALSE	High	Master Protein	L0R6Q1	SLC35A4 upstream open reading frame protein OS=Homo sapiens OX=9606 GN=SLC35A4 PE=3 SV=1	0	25.532	64	7	53	7	1	103	11.1	8.1	154.88	7	0	1.501	0.587	0.851	0.911467	0.871396	0.972621	31.75	8.14	12.53	3.32047e+06	7.54335e+06	8.99939e+06	5.35	6.31	2.83	High	High	High	High	High	High	High	High	High	Met-loss+Acetyl [N-Term]
FALSE	High	Master Protein	Q9BYD6	Large ribosomal subunit protein uL1m OS=Homo sapiens OX=9606 GN=MRPL1 PE=1 SV=2	0	32.424	27	6	33	6	1	325	36.9	8.78	62.55	6	0	1.501	0.442	0.726	0.899702	0.705808	0.938341	55.94	14.86	12.62	739951	689172	7.34599e+06	1.8	10.03	0.65	Peak Found	High	High	Peak Found	Peak Found	Peak Found	High	High	High
FALSE	High	Master Protein	Q92888	Rho guanine nucleotide exchange factor 1 OS=Homo sapiens OX=9606 GN=ARHGEF1 PE=1 SV=2	0	18.541	9	6	12	6	1	912	102.4	5.66	28.87	6	0	1.501	0.755	1.035	0.884368	0.953053	0.984901	39.67	19.45	21.75	1.4175e+06	2.03512e+06	985828	5.37	11.07	5.08	Peak Found	Peak Found	Peak Found	Peak Found	High	High	Peak Found	High	High
FALSE	High	Master Protein	Q9Y2B0	Protein canopy homolog 2 OS=Homo sapiens OX=9606 GN=CNPY2 PE=1 SV=1	0	50.152	38	6	100	6	1	182	20.6	4.92	291.06	6	0	1.5	1.84	2.784	0.874661	0.862525	0.46819	11.34	11.67	52.39	1.17311e+07	1.82203e+07	6.24408e+06	0.97	9.64	10.23	High	High	High	High	High	High	High	High	High
FALSE	High	Master Protein	O00519	Fatty-acid amide hydrolase 1 OS=Homo sapiens OX=9606 GN=FAAH PE=1 SV=2	0	31.356	15	6	35	6	1	579	63	7.66	71.53	6	0	1.5	0.345	0.507	0.862333	0.618812	0.801777	9.89	2.23	4.39	190396	295268	1.52331e+06	8.04	6.92	8.89	Peak Found	Peak Found	Peak Found	Peak Found	Peak Found	Peak Found	Peak Found	High	High
FALSE	High	Master Protein	Q32MZ4	Leucine-rich repeat flightless-interacting protein 1 OS=Homo sapiens OX=9606 GN=LRRFIP1 PE=1 SV=2	0	45.182	13	8	36	7	1	808	89.2	4.65	98.87	8	1	1.497	0.595	0.996	0.90024	0.875426	0.997442	41.6	17.13	31.17	2.21001e+06	4.12298e+06	3.84454e+06	4.65	20.94	5.47	Peak Found	Peak Found	High	High	High	Peak Found	High	High	High
FALSE	High	Master Protein	P63098	Calcineurin subunit B type 1 OS=Homo sapiens OX=9606 GN=PPP3R1 PE=1 SV=2	0	9.329	16	2	14	2	1	170	19.3	4.81	35.07	2	0	1.497	0.783	1.173	0.857836	0.964949	0.952232	34.46	6.14	43.31	1.03263e+06	1.32125e+06	1.32098e+06	2.86	15.82	5.18	High	Peak Found	Peak Found	Peak Found	High	High	High	High	Peak Found
FALSE	High	Master Protein	Q96J02	E3 ubiquitin-protein ligase Itchy homolog OS=Homo sapiens OX=9606 GN=ITCH PE=1 SV=2	0	17.015	8	5	11	4	1	903	102.7	6.3	19.94	5	0	1.496	0.461	0.579	0.907121	0.802279	0.867614	51.17	10.49	15.11	539198	758534	1.12908e+06	9.05	8.58	8.71	Peak Found	Peak Found	Peak Found	Peak Found	Peak Found	Peak Found	High	High	High
FALSE	High	Master Protein	P00492	Hypoxanthine-guanine phosphoribosyltransferase OS=Homo sapiens OX=9606 GN=HPRT1 PE=1 SV=2	0	37.528	37	7	60	7	1	218	24.6	6.68	139.87	7	0	1.496	1.783	2.242	0.875219	0.877718	0.642805	39.6	42.76	42.18	7.43984e+06	9.06736e+06	4.27244e+06	3.52	17.17	1.48	High	High	High	High	High	High	High	High	High
FALSE	High	Master Protein	P61158	Actin-related protein 3 OS=Homo sapiens OX=9606 GN=ACTR3 PE=1 SV=3	0	69.093	33	11	91	11	1	418	47.3	5.88	281.83	11	0	1.495	0.631	1.072	0.874147	0.887222	0.985171	26.67	19.06	50.35	1.35319e+07	2.08905e+07	2.15816e+07	6.64	4.45	2.47	High	High	High	High	High	High	High	High	High
FALSE	High	Master Protein	Q9UHK6	Alpha-methylacyl-CoA racemase OS=Homo sapiens OX=9606 GN=AMACR PE=1 SV=2	0	29.298	21	7	22	7	1	382	42.4	6.44	54.38	7	0	1.494	0.865	4.627	0.90654	0.989317	0.138836	12.63	9.65	20.13	212593	704392	152990	6.08	11.11	2.95	Peak Found	Peak Found	Peak Found	Peak Found	Peak Found	Peak Found	Not Found	Peak Found	Peak Found
FALSE	High	Master Protein	P51659	Peroxisomal multifunctional enzyme type 2 OS=Homo sapiens OX=9606 GN=HSD17B4 PE=1 SV=3	0	201.593	44	28	298	28	1	736	79.6	8.84	960.45	28	0	1.493	1.627	2.167	0.86996	0.893769	0.668202	40.5	33.95	58.97	4.91826e+07	7.05982e+07	3.45292e+07	0.99	1.83	6.33	High	High	High	High	High	High	High	High	High
FALSE	High	Master Protein	Q9NRY5	Protein FAM114A2 OS=Homo sapiens OX=9606 GN=FAM114A2 PE=1 SV=4	0.001	8.332	6	2	8	2	1	505	55.4	4.88	11.06	2	0	1.489	1.225	1.832	0.886008	0.962726	0.767855	30.21	37.48	33.55	668706	876833	484784	13.47	22.18	2.35	High	High	High	High	High	Peak Found	Peak Found	High	High
FALSE	High	Master Protein	Q6IBS0	Twinfilin-2 OS=Homo sapiens OX=9606 GN=TWF2 PE=1 SV=2	0	30.1	23	6	25	6	1	349	39.5	6.84	73.49	6	0	1.488	0.83	1.21	0.914089	0.964833	0.956247	19.21	18.53	43.62	1.8406e+06	3.23401e+06	3.063e+06	3.36	4.63	8.92	High	High	High	High	High	High	High	High	High	Met-loss+Acetyl [N-Term]
FALSE	High	Master Protein	Q9H9P8	L-2-hydroxyglutarate dehydrogenase, mitochondrial OS=Homo sapiens OX=9606 GN=L2HGDH PE=1 SV=3	0	38.411	25	8	45	8	1	463	50.3	8.15	104.39	8	0	1.487	0.477	0.719	0.871669	0.782811	0.939302	34.4	6.3	23.35	910043	1.18904e+06	2.06129e+06	4.96	20.75	13.23	High	High	High	Peak Found	High	High	High	High	High
FALSE	High	Master Protein	Q8NBU5	Outer mitochondrial transmembrane helix translocase OS=Homo sapiens OX=9606 GN=ATAD1 PE=1 SV=1	0	11.626	13	3	10	3	1	361	40.7	6.9	25.33	3	0	1.487	1.549	1.482	0.917792	0.905201	0.891358	12.48	68.62	36.14	1.72394e+06	2.82149e+06	1.6494e+06	1.74	7.97	2.58	High	Peak Found	High	Peak Found	High	High	Peak Found	Peak Found	Peak Found
FALSE	High	Master Protein	Q99714	3-hydroxyacyl-CoA dehydrogenase type-2 OS=Homo sapiens OX=9606 GN=HSD17B10 PE=1 SV=3	0	124.898	72	12	202	12	1	261	26.9	7.78	640.44	12	0	1.487	0.783	1.154	0.870958	0.947972	0.969545	24.55	19.6	40.2	4.06209e+07	5.79345e+07	4.97076e+07	2.14	5.34	8.51	High	High	High	High	High	High	High	High	High
FALSE	High	Master Protein	P09668	Pro-cathepsin H OS=Homo sapiens OX=9606 GN=CTSH PE=1 SV=4	0	35.232	19	7	38	7	1	335	37.4	8.07	94.05	7	0	1.486	0.092	0.204	0.858384	0.011177	0.111622	87.28	0.16	3.59	202235	451779	3.05819e+06	9.01	8.53	10.9	Peak Found	Peak Found	Peak Found	Peak Found	Peak Found	Peak Found	Peak Found	High	High
FALSE	High	Master Protein	O75396	Vesicle-trafficking protein SEC22b OS=Homo sapiens OX=9606 GN=SEC22B PE=1 SV=5	0	54.055	47	9	84	9	1	215	24.7	8.51	269.66	9	0	1.485	1.144	1.648	0.871329	0.988041	0.845202	34.46	30.35	52.63	2.55677e+07	4.024e+07	2.21291e+07	2.9	6.06	5.97	High	High	High	High	High	High	High	High	High
FALSE	High	Master Protein	P16144	Integrin beta-4 OS=Homo sapiens OX=9606 GN=ITGB4 PE=1 SV=5	0	247.475	29	41	264	41	1	1822	202	6.09	756.53	41	0	1.482	0.214	0.242	0.915209	0.181256	0.204899	69.07	5.3	3.84	2.42033e+06	8.36346e+06	4.3935e+07	1.27	5.13	3.64	Peak Found	Peak Found	Peak Found	Peak Found	High	High	High	High	High
FALSE	High	Master Protein	P50213	Isocitrate dehydrogenase [NAD] subunit alpha, mitochondrial OS=Homo sapiens OX=9606 GN=IDH3A PE=1 SV=1	0	53.674	31	9	72	9	1	366	39.6	6.92	226.49	9	0	1.48	0.307	0.51	0.898641	0.424712	0.771214	83.69	3.54	32.75	5.97355e+06	6.59215e+06	2.05358e+07	0.28	10.93	0.76	Peak Found	High	High	High	High	High	High	High	High
FALSE	High	Master Protein	O00217	NADH dehydrogenase [ubiquinone] iron-sulfur protein 8, mitochondrial OS=Homo sapiens OX=9606 GN=NDUFS8 PE=1 SV=1	0	18.038	20	4	36	4	1	210	23.7	6.34	85	4	0	1.48	0.684	0.991	0.874661	0.924049	0.988759	39.94	11.46	42.78	1.61813e+06	1.06255e+06	1.35364e+06	2.99	3.87	12.03	High	High	High	High	High	High	High	High	Peak Found
FALSE	High	Master Protein	Q9NPJ3	Acyl-coenzyme A thioesterase 13 OS=Homo sapiens OX=9606 GN=ACOT13 PE=1 SV=1	0	12.02	25	3	24	3	1	140	15	9.14	45.29	3	0	1.479	0.727	1.047	0.906694	0.929712	0.987469	19.51	9.16	37.12	4.63112e+06	6.4345e+06	6.33822e+06	1.43	3.42	11.71	High	High	High	High	High	High	Peak Found	High	High
FALSE	High	Master Protein	Q8NDH3	Probable aminopeptidase NPEPL1 OS=Homo sapiens OX=9606 GN=NPEPL1 PE=1 SV=3	0	14.246	9	3	9	3	1	523	55.8	6.87	20.08	3	0	1.478	0.619	0.609	0.85488	0.912735	0.909602	14.52	9.11	23.48	192733	396090	560855	6.11	17.61	21.65	Peak Found	Peak Found	Peak Found	Peak Found	Peak Found	Peak Found	Peak Found	High	Peak Found
FALSE	High	Master Protein	Q13308	Inactive tyrosine-protein kinase 7 OS=Homo sapiens OX=9606 GN=PTK7 PE=1 SV=2	0	70.575	17	13	101	13	1	1070	118.3	7.09	265.07	13	0	1.478	2.497	4.082	0.869656	0.674774	0.18605	24.39	27.39	42.25	1.62998e+07	2.25956e+07	5.43432e+06	0.62	6	5.28	High	High	High	High	High	High	High	High	High
FALSE	High	Master Protein	Q14697	Neutral alpha-glucosidase AB OS=Homo sapiens OX=9606 GN=GANAB PE=1 SV=3	0	351.197	49	36	653	36	1	944	106.8	6.14	2036.6	36	0	1.478	1.304	1.755	0.874147	0.961017	0.807978	38.66	38.27	56.8	2.03132e+08	2.67944e+08	1.59317e+08	0.8	2.9	3.41	High	High	High	High	High	High	High	High	High
FALSE	High	Master Protein	Q9Y3D6	Mitochondrial fission 1 protein OS=Homo sapiens OX=9606 GN=FIS1 PE=1 SV=2	0	12.496	16	2	28	2	1	152	16.9	8.79	67.17	2	0	1.477	0.509	0.771	0.915325	0.787769	0.951373	16.61	2.54	7.2	2.1145e+06	3.01642e+06	4.06489e+06	0.91	8.94	6.19	High	High	High	High	High	High	High	High	High
FALSE	High	Master Protein	P21397	Amine oxidase [flavin-containing] A OS=Homo sapiens OX=9606 GN=MAOA PE=1 SV=1	0	157.751	44	19	149	19	1	527	59.6	7.85	462.29	19	0	1.476	1.256	2.184	0.902421	0.96937	0.660119	94.68	72.41	101.07	4.46774e+06	5.05663e+06	2.63618e+06	4.03	5.64	6.47	High	High	High	High	High	High	Peak Found	Peak Found	Peak Found
FALSE	High	Master Protein	Q9BVK6	Transmembrane emp24 domain-containing protein 9 OS=Homo sapiens OX=9606 GN=TMED9 PE=1 SV=2	0	45.368	31	8	63	8	1	235	27.3	8.02	217.99	8	0	1.476	0.873	1.134	0.872777	0.974748	0.971994	23.5	45.44	99.06	1.58967e+07	2.65951e+07	2.48482e+07	3.11	4.89	5.2	High	High	High	High	High	High	High	High	High
FALSE	High	Master Protein	P12694	2-oxoisovalerate dehydrogenase subunit alpha, mitochondrial OS=Homo sapiens OX=9606 GN=BCKDHA PE=1 SV=2	0	13.778	9	3	4	3	1	445	50.4	8.27	10.26	3	0	1.472	0.596	1.053	0.914717	0.89604	0.978266	24.65	5.05	30.4	493947	708185	862217	3.32	6.48	23.5	Peak Found	Peak Found	Peak Found	Peak Found	Peak Found	Peak Found	Peak Found	Peak Found	High
FALSE	High	Master Protein	Q92544	Transmembrane 9 superfamily member 4 OS=Homo sapiens OX=9606 GN=TM9SF4 PE=1 SV=2	0	40.381	14	8	34	8	1	642	74.5	6.54	98.11	8	0	1.47	0.904	1.265	0.915325	0.984688	0.945727	25.71	20.77	34.05	4.16595e+06	7.23934e+06	5.03733e+06	2.99	1.1	4.26	High	High	High	High	High	High	High	Peak Found	High
FALSE	High	Master Protein	P26885	Peptidyl-prolyl cis-trans isomerase FKBP2 OS=Homo sapiens OX=9606 GN=FKBP2 PE=1 SV=2	0	30.893	53	6	45	6	1	142	15.6	9.13	92.39	6	0	1.465	1.195	1.896	0.874147	0.979953	0.765485	44.13	34.33	45.68	8.3612e+06	1.07552e+07	6.94166e+06	1.73	15.22	4.46	High	High	High	High	High	High	High	High	High
FALSE	High	Master Protein	P56381	ATP synthase subunit epsilon, mitochondrial OS=Homo sapiens OX=9606 GN=ATP5F1E PE=1 SV=2	0.003	3.824	31	2	9	2	1	51	5.8	9.92	19.71	2	0	1.464	0.667	2.481	0.876576	0.909373	0.523061	15.57	65.86	31.28	1.1757e+06	1.03236e+06	2.17206e+06	3.38	32.64	15.27	Peak Found	High	Peak Found	Peak Found	Peak Found	Peak Found	Peak Found	Peak Found	Peak Found
FALSE	High	Master Protein	P37837	Transaldolase OS=Homo sapiens OX=9606 GN=TALDO1 PE=1 SV=2	0	54.574	28	10	76	10	1	337	37.5	6.81	197.22	10	0	1.464	1.217	2.132	0.876576	0.974748	0.68242	23.35	51.84	55.96	2.03772e+07	3.22505e+07	1.49944e+07	1.39	5.1	9.14	High	High	High	High	High	High	High	High	High
FALSE	High	Master Protein	Q9Y3D3	Small ribosomal subunit protein bS16m OS=Homo sapiens OX=9606 GN=MRPS16 PE=1 SV=1	0.001	7.193	19	2	9	2	1	137	15.3	9.5	25.88	2	0	1.463	0.425	0.624	0.89554	0.737867	0.891358	5.35	2.42	5.05	780564	1.12185e+06	1.61993e+06	12.9	12.23	23.59	Peak Found	Peak Found	Peak Found	Peak Found	Peak Found	Peak Found	High	High	High
FALSE	High	Master Protein	P61019	Ras-related protein Rab-2A OS=Homo sapiens OX=9606 GN=RAB2A PE=1 SV=1	0	77.343	55	9	135	4	1	212	23.5	6.54	436.21	9	5	1.462	1.005	1.459	0.876576	0.994809	0.89847	49.24	42.57	52.08	2.45046e+07	3.25116e+07	2.54008e+07	2.8	15.63	5.96	High	High	High	High	High	High	High	High	High	Met-loss+Acetyl [N-Term]
FALSE	High	Master Protein	Q16401	26S proteasome non-ATPase regulatory subunit 5 OS=Homo sapiens OX=9606 GN=PSMD5 PE=1 SV=3	0	34.078	19	8	29	8	1	504	56.2	5.48	68.43	8	0	1.462	1.258	1.755	0.913424	0.966355	0.807978	33.7	44.53	21.04	2.19486e+06	3.27104e+06	1.58073e+06	8.97	6.34	8.1	High	High	High	High	High	High	High	Peak Found	High	Met-loss+Acetyl [N-Term]
FALSE	High	Master Protein	O43674	NADH dehydrogenase [ubiquinone] 1 beta subcomplex subunit 5, mitochondrial OS=Homo sapiens OX=9606 GN=NDUFB5 PE=1 SV=1	0	20.257	23	5	19	5	1	189	21.7	9.63	51.59	5	0	1.46	0.95	1.074	0.876576	0.991771	0.984901	19.66	40.71	43.18	768162	1.99303e+06	2.41508e+06	5.59	3.83	2.84	High	Peak Found	Peak Found	Peak Found	High	High	High	High	High
FALSE	High	Master Protein	Q9NV96	Cell cycle control protein 50A OS=Homo sapiens OX=9606 GN=TMEM30A PE=1 SV=1	0.002	4.265	6	2	6	2	1	361	40.7	8.59	12.26	2	0	1.46	1.067	1.403	0.911679	0.988369	0.89847	11.13	45.63	49.64	546441	781722	580817	5.75	12.09	23.66	Peak Found	Peak Found	Peak Found	Peak Found	Peak Found	Peak Found	Peak Found	High	Peak Found
FALSE	High	Master Protein	Q92734	Protein TFG OS=Homo sapiens OX=9606 GN=TFG PE=1 SV=2	0	28.521	19	4	31	4	1	400	43.4	5.1	93.74	4	0	1.458	1.154	1.547	0.902421	0.986731	0.87522	21.52	12.46	15.75	5.96838e+06	7.636e+06	5.46359e+06	0.88	2.22	9.32	High	High	High	High	High	High	High	High	High
FALSE	High	Master Protein	Q8N1G2	Cap-specific mRNA (nucleoside-2'-O-)-methyltransferase 1 OS=Homo sapiens OX=9606 GN=CMTR1 PE=1 SV=1	0	5.66	3	2	4	2	1	835	95.3	7.05	9.4	2	0	1.458	1.976	2.866	0.915325	0.798718	0.468971	157.74	105.37	43.02	490158	521269	183639	10.03	13.56	2.81	High	High	High	Peak Found	Peak Found	High	Peak Found	Peak Found	Peak Found
FALSE	High	Master Protein	Q9NUJ1	Palmitoyl-protein thioesterase ABHD10, mitochondrial OS=Homo sapiens OX=9606 GN=ABHD10 PE=1 SV=1	0	35.271	29	6	41	6	1	306	33.9	8.57	127.79	6	0	1.458	0.978	1.472	0.914717	0.991771	0.894496	40.37	36.67	52.97	2.79639e+06	4.14927e+06	2.95776e+06	3.09	11.41	6.05	High	High	High	High	High	High	High	High	High
FALSE	High	Master Protein	P17612	cAMP-dependent protein kinase catalytic subunit alpha OS=Homo sapiens OX=9606 GN=PRKACA PE=1 SV=2	0	33.238	27	9	63	5	1	351	40.6	8.79	151.06	9	4	1.457	0.945	1.293	0.906443	0.990035	0.94424	36.37	20.43	26.1	6.59734e+06	7.67742e+06	7.71399e+06	1.89	7.83	2.97	High	High	High	High	High	High	High	High	High
FALSE	High	Master Protein	Q8NFV4	sn-1-specific diacylglycerol lipase ABHD11 OS=Homo sapiens OX=9606 GN=ABHD11 PE=1 SV=2	0	26.043	28	5	20	5	1	306	33.7	9.19	49.42	5	0	1.457	0.148	0.266	0.915325	0.0698504	0.25267	21.92	1.47	4.93	410010	686723	2.68161e+06	9.59	14.28	9.15	Peak Found	Peak Found	Peak Found	Peak Found	Peak Found	Peak Found	High	High	High
FALSE	High	Master Protein	Q6UW02	Cytochrome P450 20A1 OS=Homo sapiens OX=9606 GN=CYP20A1 PE=1 SV=1	0	19.665	16	6	18	6	1	462	52.4	6.21	35.94	6	0	1.455	1.731	3.037	0.897623	0.877718	0.338184	30.18	58.37	49.69	1.42558e+06	1.99214e+06	574283	2.94	5.68	4.29	High	High	High	High	Peak Found	High	Peak Found	Peak Found	Peak Found
FALSE	High	Master Protein	Q01082	Spectrin beta chain, non-erythrocytic 1 OS=Homo sapiens OX=9606 GN=SPTBN1 PE=1 SV=2	0	537.971	45	83	722	78	1	2364	274.4	5.57	2112.5	83	4	1.455	0.539	0.785	0.878444	0.823185	0.953887	27.02	12.46	28.64	8.77102e+07	1.26116e+08	1.64168e+08	1.07	3.45	4.08	High	High	High	High	High	High	High	High	High
FALSE	High	Master Protein	P56385	ATP synthase subunit e, mitochondrial OS=Homo sapiens OX=9606 GN=ATP5ME PE=1 SV=2	0	11.889	42	3	44	3	1	69	7.9	9.35	89.69	3	0	1.454	0.706	1.049	0.878444	0.920047	0.987469	31.2	12.25	52.31	6.6657e+06	9.87091e+06	1.07666e+07	1.16	16.49	15.67	High	High	High	High	High	High	High	High	High
FALSE	High	Master Protein	Q96Q11	CCA tRNA nucleotidyltransferase 1, mitochondrial OS=Homo sapiens OX=9606 GN=TRNT1 PE=1 SV=2	0	10.587	7	3	13	3	1	434	50.1	8.1	28.91	3	0	1.454	0.656	0.94	0.878444	0.918666	0.998927	20.18	14.69	20.84	961605	1.32138e+06	1.48062e+06	7.67	17.07	6.6	High	Peak Found	Peak Found	Peak Found	High	High	High	High	High
FALSE	High	Master Protein	P08729	Keratin, type II cytoskeletal 7 OS=Homo sapiens OX=9606 GN=KRT7 PE=1 SV=5	0	321.941	63	38	772	29	1	469	51.4	5.48	2189.39	38	4	1.452	0.004	0.006	0.874147	7.26055e-13	2.15352e-13	59.03	0	0	8.43252e+06	2.67852e+07	1.8711e+09	3.44	4.21	4.8	High	Peak Found	Peak Found	High	High	High	High	High	High	Met-loss+Acetyl [N-Term]
FALSE	High	Master Protein	P30622	CAP-Gly domain-containing linker protein 1 OS=Homo sapiens OX=9606 GN=CLIP1 PE=1 SV=2	0	25.19	6	6	10	6	1	1438	162.1	5.36	22.02	6	0	1.451	1.405	2.948	0.924942	0.930822	0.41723	33.47	12.85	28.43	879844	3.65813e+06	1.06687e+06	4.62	10.04	8.01	High	High	High	Peak Found	High	High	Peak Found	Peak Found	Peak Found
FALSE	High	Master Protein	P13928	Annexin A8 OS=Homo sapiens OX=9606 GN=ANXA8 PE=1 SV=3	0	65.508	41	9	66	2	1	327	36.9	5.78	176.13	9	7	1.451	0.066	0.068	0.91238	0.00213171	0.000554842	70.46	0.15	0.24	22068.9	1.03355e+06	1.90093e+07	22.75	15.8	3.6	Not Found	Peak Found	Not Found	Peak Found	Peak Found	Peak Found	Peak Found	Peak Found	High
FALSE	High	Master Protein	O43678	NADH dehydrogenase [ubiquinone] 1 alpha subcomplex subunit 2 OS=Homo sapiens OX=9606 GN=NDUFA2 PE=1 SV=3	0	22.574	41	4	41	4	1	99	10.9	9.57	120.24	4	0	1.443	0.656	0.885	0.904197	0.894011	0.982081	13.65	4.16	12.84	2.99912e+06	5.2459e+06	6.59397e+06	3.38	9.92	5.73	High	High	High	High	High	High	High	High	High
FALSE	High	Master Protein	O95822	Malonyl-CoA decarboxylase, mitochondrial OS=Homo sapiens OX=9606 GN=MLYCD PE=1 SV=3	0.001	6.746	8	3	3	3	1	493	55	8.95	3.94	3	0	1.443	0.6	1.108	0.86996	0.90286	0.963112	20.6	4.14	32.2	197643	436319	618284	9.67	6.16	9.72	Peak Found	Peak Found	Peak Found	Peak Found	Peak Found	Peak Found	Peak Found	Peak Found	Peak Found
FALSE	High	Master Protein	Q16881	Thioredoxin reductase 1, cytoplasmic OS=Homo sapiens OX=9606 GN=TXNRD1 PE=1 SV=3	0	113.034	39	18	92	18	1	649	70.9	7.39	279.52	18	0	1.442	8.604	10.196	0.884368	0.0340099	0.00378777	27.63	87.1	83.2	2.63372e+07	3.42315e+07	3.19108e+06	1.42	9.47	6.36	High	High	High	High	High	High	Peak Found	Peak Found	Peak Found
FALSE	High	Master Protein	P00751	Complement factor B OS=Homo sapiens OX=9606 GN=CFB PE=1 SV=2	0.001	8.36	3	2	5	2	1	764	85.5	7.06	13.01	2	0	1.442	1000	1000	0.914717	9.29656e-17	1.04713e-16	16.66			65381.1	94275.2		2.91	23.37		Not Found	Not Found	Peak Found	Peak Found	Peak Found	Peak Found	Not Found	Not Found	Not Found
FALSE	High	Master Protein	O95861	3'(2'),5'-bisphosphate nucleotidase 1 OS=Homo sapiens OX=9606 GN=BPNT1 PE=1 SV=1	0	14.311	15	3	10	3	1	308	33.4	5.69	25.67	3	0	1.442	1.309	1.895	0.91879	0.942144	0.741869	10.32	12.67	13.96	502172	723973	395001	8.67	9.56	10.23	High	High	Peak Found	Peak Found	Peak Found	High	Peak Found	Peak Found	Peak Found	Met-loss+Acetyl [N-Term]
FALSE	High	Master Protein	O75955	Flotillin-1 OS=Homo sapiens OX=9606 GN=FLOT1 PE=1 SV=3	0	81.753	43	14	91	14	1	427	47.3	7.49	262.27	14	0	1.441	2.361	3.647	0.895676	0.717025	0.253528	33.2	27.04	35.27	1.23784e+07	1.79433e+07	4.84566e+06	0.82	1.33	3.56	High	High	High	High	High	High	Peak Found	High	High
FALSE	High	Master Protein	Q5T160	Probable arginine--tRNA ligase, mitochondrial OS=Homo sapiens OX=9606 GN=RARS2 PE=1 SV=1	0	17.666	7	3	15	3	1	578	65.5	8.21	37.25	3	0	1.44	0.559	0.818	0.915815	0.886446	0.980892	32.24	7.3	13.36	405778	525914	696536	11.2	13.69	9.54	Peak Found	Peak Found	Peak Found	Peak Found	Peak Found	Peak Found	High	High	High
FALSE	High	Master Protein	O15126	Secretory carrier-associated membrane protein 1 OS=Homo sapiens OX=9606 GN=SCAMP1 PE=1 SV=2	0	23.334	27	5	26	5	1	338	37.9	7.42	85.25	5	0	1.439	1.2	1.458	0.915646	0.979507	0.89847	47.16	27.95	24.51	3.64909e+06	5.47205e+06	3.5385e+06	2.42	10.09	10.34	High	High	High	High	High	High	High	High	High	Met-loss+Acetyl [N-Term]
FALSE	High	Master Protein	P18085	ADP-ribosylation factor 4 OS=Homo sapiens OX=9606 GN=ARF4 PE=1 SV=3	0	57.813	57	9	105	5	1	180	20.5	7.14	289.42	9	4	1.438	1.767	3.387	0.885391	0.880324	0.303482	59.66	37.56	66.28	4.12224e+07	5.43926e+07	2.08429e+07	3.05	3.2	9.2	High	High	High	High	High	High	High	High	High
FALSE	High	Master Protein	Q9NPL8	Complex I assembly factor TIMMDC1, mitochondrial OS=Homo sapiens OX=9606 GN=TIMMDC1 PE=1 SV=2	0	20.591	22	6	23	6	1	285	32.2	8.5	55.74	6	0	1.438	0.442	0.686	0.897623	0.760873	0.930409	50.1	7.89	26.58	809235	799085	1.72139e+06	11.25	14.36	6.08	High	Peak Found	Peak Found	Peak Found	Peak Found	Peak Found	Peak Found	High	High
FALSE	High	Master Protein	O94874	E3 UFM1-protein ligase 1 OS=Homo sapiens OX=9606 GN=UFL1 PE=1 SV=2	0	57.332	20	12	56	12	1	794	89.5	6.79	141.53	12	0	1.436	0.391	0.679	0.917792	0.606947	0.912266	37.92	10.33	38.26	2.12256e+06	2.12764e+06	4.55052e+06	1.54	12.7	10.2	High	High	High	High	High	High	High	High	High
FALSE	High	Master Protein	P18859	ATP synthase-coupling factor 6, mitochondrial OS=Homo sapiens OX=9606 GN=ATP5PF PE=1 SV=1	0	36.503	45	5	81	5	1	108	12.6	9.52	252.39	5	0	1.433	0.41	0.575	0.908809	0.644968	0.842152	28.65	7.67	9.18	6.29833e+06	8.63226e+06	1.26699e+07	4.72	3.26	6.67	High	High	High	High	High	High	High	High	High
FALSE	High	Master Protein	Q969V3	BOS complex subunit NCLN OS=Homo sapiens OX=9606 GN=NCLN PE=1 SV=2	0	101.722	29	13	89	13	1	563	62.9	6.89	299.41	13	0	1.433	0.988	1.326	0.899138	0.991771	0.937736	30.91	38.41	44.37	6.12008e+06	1.0054e+07	6.87349e+06	1.8	6.03	7.79	High	High	High	High	High	High	High	High	High
FALSE	High	Master Protein	Q96TC7	Regulator of microtubule dynamics protein 3 OS=Homo sapiens OX=9606 GN=RMDN3 PE=1 SV=2	0	49.601	24	9	48	9	1	470	52.1	5.1	113.38	9	0	1.432	1.342	2.238	0.91964	0.942996	0.642921	30.65	35.31	55.46	1.89146e+06	3.09402e+06	1.39068e+06	4.58	7.38	11.06	High	High	High	High	High	High	Peak Found	Peak Found	Peak Found
FALSE	High	Master Protein	P46199	Translation initiation factor IF-2, mitochondrial OS=Homo sapiens OX=9606 GN=MTIF2 PE=1 SV=2	0.001	6.099	2	2	15	2	1	727	81.3	7.15	31.85	2	0	1.432	0.512	0.731	0.895385	0.859445	0.957124	32.32	6.01	7.57	188786	246631	337163	53.3	12.3	7.43	High	High	High	High	High	High	High	High	High
FALSE	High	Master Protein	P83881	Large ribosomal subunit protein eL42 OS=Homo sapiens OX=9606 GN=RPL36A PE=1 SV=2	0	9.336	20	2	5	2	1	106	12.4	10.58	15.62	2	0	1.429	2.262	0.406	0.915325	0.74294	0.622318	32.02	14.98	44.26	505741	939571	1.37311e+06	13.8	34.65	7.85	Peak Found	Peak Found	Peak Found	Peak Found	Peak Found	Peak Found	Peak Found	Peak Found	Peak Found
FALSE	High	Master Protein	P57105	Synaptojanin-2-binding protein OS=Homo sapiens OX=9606 GN=SYNJ2BP PE=1 SV=2	0	47.903	66	7	53	7	1	145	15.9	6.3	142.69	7	0	1.429	0.919	1.207	0.916232	0.985771	0.956247	52.13	26.97	34.66	2.75624e+06	6.42898e+06	3.989e+06	6.71	9.18	6.78	High	High	High	High	High	High	High	High	High
FALSE	High	Master Protein	Q9UKS6	Protein kinase C and casein kinase substrate in neurons protein 3 OS=Homo sapiens OX=9606 GN=PACSIN3 PE=1 SV=2	0	27.58	17	6	20	6	1	424	48.5	6.18	50.92	6	0	1.426	0.221	0.305	0.873223	0.201182	0.363039	26.24	1.68	3.55	954026	1.42496e+06	4.053e+06	2.14	2.69	9.14	Peak Found	High	Peak Found	Peak Found	High	Peak Found	High	High	High
FALSE	High	Master Protein	P30520	Adenylosuccinate synthetase isozyme 2 OS=Homo sapiens OX=9606 GN=ADSS2 PE=1 SV=3	0	25.267	13	4	34	4	1	456	50.1	6.55	63.11	4	0	1.426	1.273	1.812	0.922133	0.963312	0.790407	33.39	33.13	35.37	2.23281e+06	2.83056e+06	1.75242e+06	4.47	7.12	9.71	High	High	High	High	High	High	High	High	High
FALSE	High	Master Protein	Q8WUM4	Programmed cell death 6-interacting protein OS=Homo sapiens OX=9606 GN=PDCD6IP PE=1 SV=1	0	103.397	34	23	157	23	1	868	96	6.52	375.9	23	0	1.426	0.853	1.272	0.876576	0.971097	0.945727	43.67	19.68	28.98	1.6118e+07	2.03181e+07	1.85164e+07	1.27	7.06	4.16	High	High	High	High	High	High	High	High	High	Met-loss+Acetyl [N-Term]
FALSE	High	Master Protein	Q99653	Calcineurin B homologous protein 1 OS=Homo sapiens OX=9606 GN=CHP1 PE=1 SV=3	0	31.692	41	6	38	6	1	195	22.4	5.1	108.84	6	0	1.424	0.681	0.934	0.91715	0.909373	0.990786	78.38	12.35	52.88	3.64588e+06	3.6622e+06	5.57768e+06	5.71	13.7	3.04	High	High	High	High	High	High	High	High	High
FALSE	High	Master Protein	Q07960	Rho GTPase-activating protein 1 OS=Homo sapiens OX=9606 GN=ARHGAP1 PE=1 SV=1	0	57.256	32	11	83	11	1	439	50.4	6.29	192.11	11	0	1.423	1.296	1.8	0.89554	0.962651	0.791788	36.87	32.56	30.91	6.05315e+06	1.04797e+07	5.29451e+06	2.78	0.8	3.95	High	High	High	High	High	High	High	High	High
FALSE	High	Master Protein	Q8N0X7	Spartin OS=Homo sapiens OX=9606 GN=SPART PE=1 SV=1	0	38.322	19	9	33	9	1	666	72.8	5.91	74.32	9	0	1.42	3.01	4.641	0.91238	0.538619	0.123582	25.93	41.33	42.9	5.27141e+06	7.28804e+06	1.55206e+06	2.24	2.24	8.87	High	High	High	High	High	High	Peak Found	High	Peak Found
FALSE	High	Master Protein	Q9H3Z4	DnaJ homolog subfamily C member 5 OS=Homo sapiens OX=9606 GN=DNAJC5 PE=1 SV=1	0	43.395	55	7	34	7	1	198	22.1	5.07	89.16	7	0	1.42	0.784	0.889	0.91964	0.948118	0.983971	45.24	30.57	35.92	2.84428e+06	3.41127e+06	5.00031e+06	8.19	13.07	9.37	High	High	Peak Found	Peak Found	High	High	High	High	High
FALSE	High	Master Protein	O43324	Eukaryotic translation elongation factor 1 epsilon-1 OS=Homo sapiens OX=9606 GN=EEF1E1 PE=1 SV=1	0	22.913	38	5	38	5	1	174	19.8	8.54	67.94	5	0	1.418	0.656	0.792	0.915646	0.895311	0.956247	81.45	18.24	24.51	1.5063e+06	2.34865e+06	3.00434e+06	5.46	6.84	14.72	High	High	High	High	High	High	High	High	High	Met-loss+Acetyl [N-Term]
FALSE	High	Master Protein	Q08378	Golgin subfamily A member 3 OS=Homo sapiens OX=9606 GN=GOLGA3 PE=1 SV=2	0	31.813	9	9	11	9	1	1498	167.3	5.44	21.88	9	0	1.417	2.012	2.596	0.91964	0.794795	0.533055	54.77	42.47	25.49	2.40719e+06	4.50066e+06	734030	3.93	7.1	5.24	Peak Found	Peak Found	Peak Found	High	High	High	Peak Found	Peak Found	Peak Found
FALSE	High	Master Protein	Q9UGP4	LIM domain-containing protein 1 OS=Homo sapiens OX=9606 GN=LIMD1 PE=1 SV=1	0.001	7.727	5	2	3	2	1	676	72.1	6.65	6.19	2	0	1.413	1000	1000	0.91715	9.29656e-17	1.04713e-16	16.73			65921.8	98306.4		16.52	14.32		Peak Found	Not Found	Peak Found	Peak Found	Not Found	Not Found	Not Found	Not Found	Not Found
FALSE	High	Master Protein	P82921	Small ribosomal subunit protein bS21m OS=Homo sapiens OX=9606 GN=MRPS21 PE=1 SV=3	0	10.977	30	2	8	2	1	87	10.7	9.92	23.49	2	0	1.412	0.629	0.57	0.917792	0.915978	0.859677	21.45	7.71	25.51	358425	683887	1.10667e+06	22.58	8.48	8.23	Peak Found	Peak Found	Peak Found	Peak Found	Peak Found	Peak Found	Peak Found	High	Peak Found
FALSE	High	Master Protein	Q15125	3-beta-hydroxysteroid-Delta(8),Delta(7)-isomerase OS=Homo sapiens OX=9606 GN=EBP PE=1 SV=3	0	25.283	17	3	42	3	1	230	26.3	7.9	116.25	3	0	1.41	0.694	1.738	0.915815	0.916504	0.813194	28.47	31.24	87.34	4.70181e+06	2.89233e+06	7.51235e+06	3.83	62.71	3.94	High	High	High	Peak Found	High	High	High	High	High	Met-loss+Acetyl [N-Term]
FALSE	High	Master Protein	Q7Z3C6	Autophagy-related protein 9A OS=Homo sapiens OX=9606 GN=ATG9A PE=1 SV=3	0	10.325	3	3	6	3	1	839	94.4	6.67	3.97	3	0	1.409	0.825	1.032	0.898699	0.984425	0.981656	27.21	9.65	34.76	276890	461799	479594	12.31	8.05	3.46	Peak Found	Peak Found	Peak Found	Peak Found	Peak Found	Peak Found	Peak Found	High	High
FALSE	High	Master Protein	P49755	Transmembrane emp24 domain-containing protein 10 OS=Homo sapiens OX=9606 GN=TMED10 PE=1 SV=2	0	91.832	34	7	141	7	1	219	25	7.44	505.39	7	0	1.406	1.146	1.508	0.897623	0.988041	0.882103	43.97	33.61	52.9	4.39083e+07	5.06721e+07	3.56266e+07	1.69	9.72	5.16	High	High	High	High	High	High	High	High	High
FALSE	High	Master Protein	Q96A65	Exocyst complex component 4 OS=Homo sapiens OX=9606 GN=EXOC4 PE=1 SV=1	0	12.816	5	3	6	3	1	974	110.4	6.49	14.23	3	0	1.406	0.764	1.045	0.915325	0.964949	0.979143	26.95	19.11	24.38	588486	869523	1.4169e+06	5.26	12.03	11.1	Peak Found	Peak Found	Peak Found	Peak Found	Peak Found	Peak Found	Peak Found	High	Peak Found
FALSE	High	Master Protein	Q8WUK0	Phosphatidylglycerophosphatase and protein-tyrosine phosphatase 1 OS=Homo sapiens OX=9606 GN=PTPMT1 PE=1 SV=1	0	10.663	13	2	14	2	1	201	22.8	9.77	38.56	2	0	1.406	0.419	0.564	0.903934	0.757226	0.882103	22.44	3.87	10.07	161902	193154	386273	13.48	15.34	22.1	Peak Found	Peak Found	Peak Found	Peak Found	High	High	High	Peak Found	High	Met-loss+Acetyl [N-Term]
FALSE	High	Master Protein	O60784	Target of Myb1 membrane trafficking protein OS=Homo sapiens OX=9606 GN=TOM1 PE=1 SV=2	0.001	7.332	7	2	5	2	1	492	53.8	4.7	10.04	2	0	1.403	1.216	2.281	0.890661	0.961478	0.619823	7.33	27.06	15.78	424370	263362	319024	2.84	10.71	8.65	High	High	Peak Found	Peak Found	High	High	Peak Found	Peak Found	Peak Found
FALSE	High	Master Protein	O15258	Protein RER1 OS=Homo sapiens OX=9606 GN=RER1 PE=1 SV=1	0	24.61	25	3	32	3	1	196	22.9	9.54	110.03	3	0	1.403	0.465	0.648	0.923223	0.740234	0.891358	22.13	3.68	7.32	2.7629e+06	3.96081e+06	6.09427e+06	1.93	4.91	5.38	High	High	High	High	High	High	High	High	High	Met-loss+Acetyl [N-Term]
FALSE	High	Master Protein	Q9Y4W6	AFG3-like protein 2 OS=Homo sapiens OX=9606 GN=AFG3L2 PE=1 SV=2	0	72.719	27	19	93	19	1	797	88.5	8.66	201.19	19	0	1.4	0.416	0.633	0.90654	0.654606	0.882103	40.05	6.95	13.48	5.89098e+06	9.90877e+06	1.61605e+07	2.22	4.62	1.77	High	High	Peak Found	High	High	High	High	High	High
FALSE	High	Master Protein	O60271	C-Jun-amino-terminal kinase-interacting protein 4 OS=Homo sapiens OX=9606 GN=SPAG9 PE=1 SV=4	0	68.471	21	17	65	17	1	1321	146.1	5.15	148.04	17	0	1.397	2.357	3.267	0.916232	0.71804	0.330888	41.02	50.85	38.35	4.73556e+06	5.39484e+06	1.44585e+06	2.52	8.08	6.59	High	High	High	High	High	High	Peak Found	Peak Found	Peak Found
FALSE	High	Master Protein	Q9UI14	Prenylated Rab acceptor protein 1 OS=Homo sapiens OX=9606 GN=RABAC1 PE=1 SV=1	0.001	7.496	16	2	9	2	1	185	20.6	7.34	23.86	2	0	1.396	0.258	0.352	0.898641	0.319523	0.485323	149.96	0.65	17.42	659003	1.59534e+06	2.5389e+06	5.25	10.05	5.68	Peak Found	Peak Found	Peak Found	High	High	High	High	High	High
FALSE	High	Master Protein	P25705	ATP synthase subunit alpha, mitochondrial OS=Homo sapiens OX=9606 GN=ATP5F1A PE=1 SV=1	0	228.835	50	23	475	23	1	553	59.7	9.13	1511	23	0	1.395	0.647	0.92	0.898128	0.891083	0.988394	26.62	15.8	33.43	1.73745e+08	2.26519e+08	2.53934e+08	0.84	7.59	1.25	High	High	High	High	High	High	High	High	High
FALSE	High	Master Protein	Q9H061	Transmembrane protein 126A OS=Homo sapiens OX=9606 GN=TMEM126A PE=1 SV=1	0	15.763	34	6	24	6	1	195	21.5	9.26	46.1	6	0	1.395	0.897	1.131	0.936798	0.983176	0.972409	44.93	18.7	31.76	1.64382e+06	3.25263e+06	2.72984e+06	5.31	16.94	4.3	Peak Found	Peak Found	Peak Found	High	Peak Found	Peak Found	High	High	High
FALSE	High	Master Protein	Q32P28	Prolyl 3-hydroxylase 1 OS=Homo sapiens OX=9606 GN=P3H1 PE=1 SV=2	0	30.441	13	8	32	8	1	736	83.3	5.14	71.86	8	0	1.395	5.484	6.743	0.904369	0.139468	0.0290198	35.95	57.88	50.09	1.24479e+07	1.81288e+07	1.38351e+06	0.96	19.55	11.42	High	High	High	High	High	High	Peak Found	High	High
FALSE	High	Master Protein	P30837	Aldehyde dehydrogenase X, mitochondrial OS=Homo sapiens OX=9606 GN=ALDH1B1 PE=1 SV=4	0	88.738	32	16	108	14	1	517	57.2	6.99	317.77	16	2	1.395	0.336	0.459	0.895447	0.5009	0.695853	73.39	5.26	10.56	6.25944e+06	1.05525e+07	2.04217e+07	4.75	6.71	4.21	High	High	High	High	High	High	High	High	High
FALSE	High	Master Protein	P51572	B-cell receptor-associated protein 31 OS=Homo sapiens OX=9606 GN=BCAP31 PE=1 SV=3	0	95.399	38	12	163	12	1	246	28	8.44	477.5	12	0	1.393	1.105	1.663	0.898641	0.991634	0.842639	48.03	58.84	92.17	3.391e+07	4.6758e+07	3.4695e+07	3.51	35.56	16.07	High	High	High	High	High	High	High	High	High
FALSE	High	Master Protein	Q12792	Twinfilin-1 OS=Homo sapiens OX=9606 GN=TWF1 PE=1 SV=3	0	40.11	27	7	35	7	1	350	40.3	6.96	95.47	7	0	1.393	1.513	1.961	0.915646	0.918736	0.743185	28.59	29.44	49.14	3.80501e+06	4.49659e+06	1.95451e+06	1.44	7.13	8.04	High	High	High	High	High	High	High	Peak Found	Peak Found	Met-loss+Acetyl [N-Term]
FALSE	High	Master Protein	Q9NX20	Large ribosomal subunit protein uL16m OS=Homo sapiens OX=9606 GN=MRPL16 PE=1 SV=1	0	21.437	18	4	26	4	1	251	28.4	10.13	63.3	4	0	1.391	0.439	0.606	0.915325	0.699505	0.860143	74.21	7.62	23.32	1.95537e+06	1.09635e+07	3.32211e+06	12.61	12.46	7.34	High	High	High	Peak Found	Peak Found	Peak Found	High	High	High
FALSE	High	Master Protein	Q9UI15	Transgelin-3 OS=Homo sapiens OX=9606 GN=TAGLN3 PE=1 SV=2	0.001	8.448	11	2	9	2	1	199	22.5	7.33	24.67	2	0	1.391	0.954	1.481	0.910961	0.999878	0.875901	14.72	17.08	35.32	644354	895994	715277	7.07	14.27	30.43	High	High	High	Peak Found	Peak Found	High	Peak Found	High	High
FALSE	High	Master Protein	Q14CN4	Keratin, type II cytoskeletal 72 OS=Homo sapiens OX=9606 GN=KRT72 PE=1 SV=2	0	41.944	8	8	98	3	1	511	55.8	6.89	289.1	8	0	1.389	2.658	3.405	0.923843	0.624376	0.300595	6.22	4.83	15.47	2.56934e+06	3.56886e+06	3.6738e+06	1.84	12.39	1.17	High	High	High	High	High	High	High	Peak Found	High
FALSE	High	Master Protein	Q9H3U1	Protein unc-45 homolog A OS=Homo sapiens OX=9606 GN=UNC45A PE=1 SV=1	0	52.147	13	9	32	9	1	944	103	6.07	85.23	9	0	1.387	0.601	0.788	0.897623	0.879738	0.954962	30.77	15.24	26.87	9.0205e+06	7.99541e+06	8.61376e+06	2.24	27.21	1.73	High	Peak Found	Peak Found	Peak Found	Peak Found	Peak Found	High	High	High
FALSE	High	Master Protein	O00401	Actin nucleation-promoting factor WASL OS=Homo sapiens OX=9606 GN=WASL PE=1 SV=2	0	5.496	7	2	4	2	1	505	54.8	7.93	2.61	2	0	1.386	1.854	2.544	0.920066	0.832594	0.597426	82.36	21.33	81.72	59999.8	83152.5	32679.4	23.64	61.54	19.05	Peak Found	Peak Found	Peak Found	Peak Found	Peak Found	Peak Found	Peak Found	Not Found	Peak Found	Met-loss+Acetyl [N-Term]
FALSE	High	Master Protein	Q9Y241	HIG1 domain family member 1A, mitochondrial OS=Homo sapiens OX=9606 GN=HIGD1A PE=1 SV=1	0	9.745	30	2	21	2	1	93	10.1	9.79	60.49	2	0	1.385	0.454	0.678	0.923223	0.786272	0.945727	16.73	3.24	9.95	41172.7	56945.2	98283.9	8.07	15.25	11.75	High	High	High	High	High	High	High	High	High	Met-loss+Acetyl [N-Term]
FALSE	High	Master Protein	Q9NZT2	Opioid growth factor receptor OS=Homo sapiens OX=9606 GN=OGFR PE=1 SV=3	0	10.146	5	2	11	2	1	677	73.3	4.84	38.07	2	0	1.382	0.543	0.753	0.914717	0.880324	0.955993	14.43	3.29	11.38	596573	935876	1.12771e+06	9.94	14.25	5.67	High	Peak Found	High	High	High	High	High	High	High
FALSE	High	Master Protein	Q9H845	Complex I assembly factor ACAD9, mitochondrial OS=Homo sapiens OX=9606 GN=ACAD9 PE=1 SV=1	0	49.422	21	12	79	12	1	621	68.7	7.96	205.24	12	0	1.381	0.423	0.553	0.914717	0.665434	0.814992	32.42	5.93	12.97	6.50655e+06	8.64765e+06	1.38505e+07	1.4	9.92	8.76	High	High	High	High	High	High	High	High	High
FALSE	High	Master Protein	Q6NUK1	Mitochondrial adenyl nucleotide antiporter SLC25A24 OS=Homo sapiens OX=9606 GN=SLC25A24 PE=1 SV=2	0	88.989	43	16	91	16	1	477	53.3	6.33	205.98	16	0	1.379	0.748	1.214	0.904447	0.934585	0.956247	40.94	60.62	93.31	1.20047e+07	1.64018e+07	2.01033e+07	4.18	9.01	1.34	High	High	High	High	High	High	High	High	High
FALSE	High	Master Protein	A4D1E9	GTP-binding protein 10 OS=Homo sapiens OX=9606 GN=GTPBP10 PE=1 SV=1	0	9.517	13	4	9	4	1	387	42.9	9.03	11.88	4	0	1.379	0.561	0.779	0.923223	0.886815	0.964523	45.69	5.09	32.92	606625	754781	1.04672e+06	9.24	17.61	5.88	Peak Found	Peak Found	Peak Found	Peak Found	Peak Found	High	Peak Found	High	High
FALSE	High	Master Protein	O60493	Sorting nexin-3 OS=Homo sapiens OX=9606 GN=SNX3 PE=1 SV=3	0	20.304	49	6	30	4	1	162	18.8	8.66	71	6	2	1.378	1.022	1.461	0.925814	0.998584	0.89847	35.58	33.34	22.42	3.71211e+06	5.28779e+06	3.73373e+06	3.59	4.64	6.5	High	High	High	Peak Found	High	High	High	High	High
FALSE	High	Master Protein	Q9C0E8	Endoplasmic reticulum junction formation protein lunapark OS=Homo sapiens OX=9606 GN=LNPK PE=1 SV=2	0.001	5.792	4	2	6	2	1	428	47.7	5.11	7.03	2	0	1.378	0.66	0.648	0.927118	0.92833	0.918312	9.42	21.33	7.28	784813	223500	1.07089e+06	5.46	16.85	9.59	High	Peak Found	High	Peak Found	Not Found	Peak Found	Peak Found	High	Peak Found
FALSE	High	Master Protein	Q9NXS2	Glutaminyl-peptide cyclotransferase-like protein OS=Homo sapiens OX=9606 GN=QPCTL PE=1 SV=2	0.006	3.106	6	2	3	2	1	382	42.9	9.82	5.97	2	0	1.378	0.797		0.91238	0.952303		11.09	6.55		2.29117e+06	706522	2.28457e+06	6.75	26.3	7.13	Peak Found	Peak Found	High	Peak Found	Peak Found	Peak Found	Not Found	Peak Found	Peak Found
FALSE	High	Master Protein	P30101	Protein disulfide-isomerase A3 OS=Homo sapiens OX=9606 GN=PDIA3 PE=1 SV=4	0	287.903	55	30	544	30	1	505	56.7	6.35	1737.63	30	0	1.377	2.39	3.539	0.902421	0.710771	0.273448	45.52	27.83	40.39	4.09034e+08	5.73378e+08	1.76602e+08	1.17	8.24	5.34	High	High	High	High	High	High	High	High	High
FALSE	High	Master Protein	Q9BSC4	Nucleolar protein 10 OS=Homo sapiens OX=9606 GN=NOL10 PE=1 SV=1	0.002	4.007	3	2	9	2	1	688	80.3	8.46	14.36	2	0	1.376	0.86	0.904	0.915325	0.986927	0.997897	33.56	42.42	54.3	333171	416244	675318	2.79	12.14	41.76	Peak Found	High	Peak Found	Peak Found	Peak Found	Peak Found	High	Peak Found	High
FALSE	High	Master Protein	Q9P253	Vacuolar protein sorting-associated protein 18 homolog OS=Homo sapiens OX=9606 GN=VPS18 PE=1 SV=2	0	25.125	12	8	23	8	1	973	110.1	6.07	46.01	8	0	1.376	0.702	1.339	0.904447	0.941285	0.913147	40.39	35.22	64.62	918496	1.26462e+06	1.24511e+06	3.67	11.97	5.7	High	High	Peak Found	Peak Found	Peak Found	Peak Found	Peak Found	Peak Found	Peak Found	Met-loss+Acetyl [N-Term]
FALSE	High	Master Protein	Q8TCZ2	CD99 antigen-like protein 2 OS=Homo sapiens OX=9606 GN=CD99L2 PE=1 SV=1	0	10.162	13	2	10	2	1	262	28	5.14	31.37	2	0	1.376	3.776	4.967	0.925574	0.37871	0.0719644	10.13	51.25	54.1	1.59681e+06	2.23797e+06	589989	4.27	3.29	20.72	High	High	High	High	High	Peak Found	Peak Found	Peak Found	Peak Found
FALSE	High	Master Protein	P28331	NADH-ubiquinone oxidoreductase 75 kDa subunit, mitochondrial OS=Homo sapiens OX=9606 GN=NDUFS1 PE=1 SV=3	0	160.554	42	23	212	23	1	727	79.4	6.23	646.65	23	0	1.376	0.63	0.91	0.902421	0.887222	0.987469	32.61	14.31	47.56	1.6988e+07	2.33624e+07	2.76264e+07	7.71	0.63	6.54	High	High	High	High	High	High	High	High	High
FALSE	High	Master Protein	Q9BUJ2	Heterogeneous nuclear ribonucleoprotein U-like protein 1 OS=Homo sapiens OX=9606 GN=HNRNPUL1 PE=1 SV=2	0	74.259	16	11	77	11	1	856	95.7	6.92	258.67	11	0	1.374	0.77	1.132	0.904197	0.942056	0.972242	30.93	44.54	38.94	9.63166e+06	1.11773e+07	1.40587e+07	3.62	2.35	11.7	High	High	High	High	High	High	High	High	High
FALSE	High	Master Protein	Q13084	Large ribosomal subunit protein bL28m OS=Homo sapiens OX=9606 GN=MRPL28 PE=1 SV=4	0	32.962	36	9	43	9	1	256	30.1	8.29	51	9	0	1.374	0.453	0.377	0.923843	0.754115	0.579942	37.69	7.97	6.05	831691	494591	2.19916e+06	8.14	15.28	17.7	High	High	High	High	High	High	High	High	High
FALSE	High	Master Protein	P14406	Cytochrome c oxidase subunit 7A2, mitochondrial OS=Homo sapiens OX=9606 GN=COX7A2 PE=1 SV=1	0	9.903	28	2	18	2	1	83	9.4	9.76	53.18	2	0	1.373	0.661	0.935	0.907587	0.897223	0.990786	23.53	5.11	28.84	1.31321e+07	1.67894e+07	1.90061e+07	4.28	14.82	4.68	High	High	High	High	High	High	High	High	High
FALSE	High	Master Protein	Q9P2E9	Ribosome-binding protein 1 OS=Homo sapiens OX=9606 GN=RRBP1 PE=1 SV=5	0	228.152	33	36	349	36	1	1410	152.4	8.6	1009.67	36	0	1.372	0.573	0.726	0.904197	0.859329	0.938341	26.79	9.42	25.56	5.44318e+07	7.55816e+07	8.5592e+07	1.53	11.87	7.84	High	High	High	High	High	High	High	High	High
FALSE	High	Master Protein	Q4G0N4	NAD kinase 2, mitochondrial OS=Homo sapiens OX=9606 GN=NADK2 PE=1 SV=2	0	23.822	14	5	26	5	1	442	49.4	8.18	66.76	5	0	1.371	0.607	0.699	0.935134	0.880324	0.920483	23.15	13.64	41.12	1.62822e+06	2.69007e+06	3.28234e+06	7.33	24.04	15.43	Peak Found	Peak Found	Peak Found	High	High	High	High	High	High
FALSE	High	Master Protein	P47985	Cytochrome b-c1 complex subunit Rieske, mitochondrial OS=Homo sapiens OX=9606 GN=UQCRFS1 PE=1 SV=2	0	68.27	44	11	120	11	1	274	29.6	8.32	365.8	11	0	1.371	0.607	0.634	0.90654	0.880324	0.882103	49.71	14.47	32.67	1.50547e+07	1.76867e+07	3.089e+07	1.23	6	4	High	High	High	High	High	High	High	High	High
FALSE	High	Master Protein	Q6P1M0	Long-chain fatty acid transport protein 4 OS=Homo sapiens OX=9606 GN=SLC27A4 PE=1 SV=1	0	36.749	16	8	22	8	1	643	72	8.47	53.28	8	0	1.37	0.322	0.381	0.905087	0.461711	0.563201	26.74	3.51	5.4	1.12043e+06	1.74339e+06	4.75945e+06	6.33	2.67	3.36	High	Peak Found	High	Peak Found	Peak Found	Peak Found	High	High	High
FALSE	High	Master Protein	P06576	ATP synthase subunit beta, mitochondrial OS=Homo sapiens OX=9606 GN=ATP5F1B PE=1 SV=3	0	323.397	71	26	602	26	1	529	56.5	5.4	1851.46	26	0	1.368	0.77	1.059	0.904447	0.942144	0.987469	55.99	24.65	60.32	2.01002e+08	2.2001e+08	2.63698e+08	1.61	12.03	9.77	High	High	High	High	High	High	High	High	High
FALSE	High	Master Protein	Q9H5V8	CUB domain-containing protein 1 OS=Homo sapiens OX=9606 GN=CDCP1 PE=1 SV=3	0	24.085	8	6	27	6	1	836	92.9	7.96	63.59	6	0	1.366	1.198	2.304	0.933559	0.979565	0.619823	73.17	53	29.25	475833	1.0465e+07	3.97272e+06	21.02	3.05	7.67	Peak Found	Peak Found	Peak Found	High	High	High	High	Peak Found	High
FALSE	High	Master Protein	Q9P0M9	Large ribosomal subunit protein bL27m OS=Homo sapiens OX=9606 GN=MRPL27 PE=1 SV=1	0	5.655	16	2	6	2	1	148	16.1	10.42	1.82	2	0	1.363	0.671	0.884	0.920066	0.932591	0.988966	13.51	15.92	28.28	616615	851163	811125	1.91	4.32	9	Peak Found	Peak Found	Peak Found	Peak Found	High	Peak Found	Peak Found	Peak Found	Peak Found
FALSE	High	Master Protein	Q7Z7F7	Large ribosomal subunit protein mL55 OS=Homo sapiens OX=9606 GN=MRPL55 PE=1 SV=1	0	14.616	30	3	22	3	1	128	15.1	11.15	43.62	3	0	1.362	0.482	0.721	0.914717	0.800849	0.945727	18.13	5.82	13.29	789740	1.16781e+06	1.64485e+06	10.95	7.17	12.59	Peak Found	Peak Found	Peak Found	Peak Found	High	High	High	High	High
FALSE	High	Master Protein	P22695	Cytochrome b-c1 complex subunit 2, mitochondrial OS=Homo sapiens OX=9606 GN=UQCRC2 PE=1 SV=3	0	164.351	42	13	205	13	1	453	48.4	8.63	657.76	13	0	1.361	0.544	0.668	0.905635	0.830022	0.909037	31.13	17.92	22.97	3.02489e+07	3.82038e+07	5.04164e+07	2.37	4.71	1.71	High	High	High	High	High	High	High	High	High
FALSE	High	Master Protein	Q9NQW7	Xaa-Pro aminopeptidase 1 OS=Homo sapiens OX=9606 GN=XPNPEP1 PE=1 SV=3	0	23.588	12	5	21	5	1	623	69.9	5.67	44.73	5	0	1.361	1.356	1.81	0.926136	0.948609	0.790407	18.06	36.61	32.34	2.62911e+06	3.8327e+06	2.35931e+06	6.96	4.2	23.44	High	High	High	High	High	High	Peak Found	High	Peak Found
FALSE	High	Master Protein	P04264	Keratin, type II cytoskeletal 1 OS=Homo sapiens OX=9606 GN=KRT1 PE=1 SV=6	0	295.73	57	40	584	34	1	644	66	8.12	1787.48	40	3	1.361	1.559	2.18	0.905635	0.909373	0.662753	30.99	43.23	54.9	6.13171e+08	8.9029e+08	3.58963e+08	0.46	10.74	2.98	High	High	High	High	High	High	High	High	High
FALSE	High	Master Protein	O60645	Exocyst complex component 3 OS=Homo sapiens OX=9606 GN=EXOC3 PE=1 SV=3	0.003	3.882	3	2	2	2	1	745	85.5	6.29	3.7	2	0	1.361	1.106	1.586	0.917792	0.983659	0.855137	15.48	16.38	15.48	319112	434171	273683	7.43	21.85	15.71	Peak Found	High	Peak Found	Peak Found	High	Peak Found	Peak Found	Peak Found	Peak Found
FALSE	High	Master Protein	P61803	Dolichyl-diphosphooligosaccharide--protein glycosyltransferase subunit DAD1 OS=Homo sapiens OX=9606 GN=DAD1 PE=1 SV=3	0	20.092	36	4	43	4	1	113	12.5	7.08	136.74	4	0	1.36	1.226	1.489	0.906694	0.97329	0.889238	18.02	26.09	46.18	1.81322e+07	2.38972e+07	1.48018e+07	1.62	8.2	3.28	High	High	High	High	High	High	High	High	High	Met-loss+Acetyl [N-Term]
FALSE	High	Master Protein	P06744	Glucose-6-phosphate isomerase OS=Homo sapiens OX=9606 GN=GPI PE=1 SV=4	0	136.806	43	17	210	17	1	558	63.1	8.32	584.25	17	0	1.358	0.841	1.169	0.90654	0.966509	0.964523	42.58	31.11	58.18	2.95882e+07	4.24243e+07	3.74194e+07	0.86	5.68	2.18	High	High	High	High	High	High	High	High	High
FALSE	High	Master Protein	P52789	Hexokinase-2 OS=Homo sapiens OX=9606 GN=HK2 PE=1 SV=2	0	11.785	5	4	8	2	1	917	102.3	6.05	18.55	4	0	1.357	0.892	1.22	0.904197	0.991771	0.945727	12.58	17.49	28.75	264180	464175	296315	4.68	14.25	25.61	Peak Found	Peak Found	High	Peak Found	Peak Found	Peak Found	Peak Found	Peak Found	Peak Found
FALSE	High	Master Protein	Q9H3N1	Thioredoxin-related transmembrane protein 1 OS=Homo sapiens OX=9606 GN=TMX1 PE=1 SV=1	0	66.038	34	14	128	14	1	280	31.8	4.98	343.44	14	0	1.356	0.937	1.139	0.90654	0.988369	0.97116	40.58	27.46	61.68	2.78015e+07	3.54898e+07	2.84276e+07	2.94	18.56	4.67	High	High	High	High	High	High	High	High	High
FALSE	High	Master Protein	Q9Y3B7	Large ribosomal subunit protein uL11m OS=Homo sapiens OX=9606 GN=MRPL11 PE=1 SV=1	0	40.03	46	7	53	7	1	192	20.7	9.91	157.15	7	0	1.356	0.546	0.705	0.929829	0.832594	0.924155	22.83	7.85	21.8	4.55461e+06	5.44713e+06	8.08955e+06	1.56	10.02	10.91	High	High	High	High	High	High	High	High	High
FALSE	High	Master Protein	Q96AA3	Protein RFT1 homolog OS=Homo sapiens OX=9606 GN=RFT1 PE=1 SV=1	0.001	6.118	4	3	9	3	1	541	60.3	8.85	15.59	3	0	1.356	0.477	0.563	0.915815	0.806488	0.845513	32.42	6.23	20.04	754889	1.00522e+06	1.50149e+06	6.69	8.39	3.5	Peak Found	Peak Found	High	Peak Found	Peak Found	Peak Found	Peak Found	High	High
FALSE	High	Master Protein	P07858	Cathepsin B OS=Homo sapiens OX=9606 GN=CTSB PE=1 SV=3	0	23.722	19	5	40	5	1	339	37.8	6.3	81.9	5	0	1.355	2.046	2.539	0.922133	0.800849	0.553746	42.65	63.24	99.26	7.75547e+06	5.77931e+06	3.60314e+06	4.6	2.71	1.07	High	High	High	High	High	High	High	Peak Found	High
FALSE	High	Master Protein	O60684	Importin subunit alpha-7 OS=Homo sapiens OX=9606 GN=KPNA6 PE=1 SV=1	0	43.79	14	5	44	2	1	536	60	4.98	130.18	5	3	1.355	1.042	1.283	0.926256	0.998584	0.94424	40.79	20.7	66.7	3.44988e+06	5.26079e+06	4.91679e+06	4.07	3.17	3.98	High	High	High	Peak Found	High	High	High	High	High
FALSE	High	Master Protein	Q6ZXV5	Protein O-mannosyl-transferase TMTC3 OS=Homo sapiens OX=9606 GN=TMTC3 PE=1 SV=2	0	15.406	6	4	24	4	1	915	103.9	8.87	34.75	4	0	1.354	0.82	0.807	0.920066	0.963166	0.963112	28.16	26.23	23.83	1.60736e+06	1.96271e+06	2.02382e+06	13.9	7.2	12	High	High	High	High	High	High	High	High	Peak Found
FALSE	High	Master Protein	O75165	DnaJ homolog subfamily C member 13 OS=Homo sapiens OX=9606 GN=DNAJC13 PE=1 SV=5	0	31.685	6	8	23	8	1	2243	254.3	6.74	44.21	8	0	1.354	0.734	0.983	0.908809	0.934585	0.994106	43.46	29.11	49.74	1.31214e+06	1.34512e+06	2.03565e+06	11.36	12.09	18.08	Peak Found	Peak Found	Peak Found	Peak Found	High	High	High	High	High
FALSE	High	Master Protein	Q9UBS4	DnaJ homolog subfamily B member 11 OS=Homo sapiens OX=9606 GN=DNAJB11 PE=1 SV=1	0	70.676	27	8	90	8	1	358	40.5	6.18	292.82	8	0	1.352	0.973	1.554	0.90654	0.991771	0.874428	31.95	19	51.35	1.51449e+07	2.00644e+07	1.33067e+07	1.92	5.78	3.24	High	High	High	High	High	High	High	High	High
FALSE	High	Master Protein	P04843	Dolichyl-diphosphooligosaccharide--protein glycosyltransferase subunit 1 OS=Homo sapiens OX=9606 GN=RPN1 PE=1 SV=1	0	213.952	54	23	340	23	1	607	68.5	6.38	1112.04	23	0	1.351	1.498	1.716	0.907587	0.923951	0.823935	38.48	42.11	61.66	1.4635e+08	1.67689e+08	1.08211e+08	1.22	6.54	5.89	High	High	High	High	High	High	High	High	High
FALSE	High	Master Protein	Q9Y680	Peptidyl-prolyl cis-trans isomerase FKBP7 OS=Homo sapiens OX=9606 GN=FKBP7 PE=1 SV=2	0	14.072	21	4	9	4	1	222	25.8	6.32	21.9	4	0	1.347	6.343	8.582	0.932375	0.0970893	0.0073504	27.13	56.14	33.75	2.46731e+06	3.3587e+06	296564	3.01	4.64	8.92	High	High	High	High	High	High	Peak Found	Peak Found	Peak Found
FALSE	High	Master Protein	Q9Y6Y8	SEC23-interacting protein OS=Homo sapiens OX=9606 GN=SEC23IP PE=1 SV=1	0	24.262	10	7	34	6	1	1000	111	5.54	73.58	7	0	1.347	2.074	2.638	0.935599	0.790477	0.518513	26.41	23.57	38.09	2.91744e+06	3.60123e+06	1.44672e+06	3.53	13.04	4.03	High	High	High	High	High	High	Peak Found	High	Peak Found
FALSE	High	Master Protein	Q9H3H5	UDP-N-acetylglucosamine--dolichyl-phosphate N-acetylglucosaminephosphotransferase OS=Homo sapiens OX=9606 GN=DPAGT1 PE=1 SV=2	0.001	8.866	5	2	14	2	1	408	46.1	8	28.9	2	0	1.347	1.734	2.435	0.916232	0.878074	0.579942	46.92	50.76	59.91	611001	955319	369364	8.09	23.82	53.34	Peak Found	Peak Found	Peak Found	Peak Found	High	Peak Found	Peak Found	Peak Found	Peak Found
FALSE	High	Master Protein	Q9Y5M8	Signal recognition particle receptor subunit beta OS=Homo sapiens OX=9606 GN=SRPRB PE=1 SV=3	0	57.596	37	8	74	8	1	271	29.7	9.04	252.3	8	0	1.345	1.026	1.283	0.915815	0.999878	0.94424	23.57	27.21	36.83	1.02152e+07	1.32379e+07	1.20095e+07	1.74	4.66	10.18	High	High	High	High	High	High	High	High	High
FALSE	High	Master Protein	Q16795	NADH dehydrogenase [ubiquinone] 1 alpha subcomplex subunit 9, mitochondrial OS=Homo sapiens OX=9606 GN=NDUFA9 PE=1 SV=2	0	72.788	46	14	97	14	1	377	42.5	9.8	229.84	14	0	1.344	0.783	1.131	0.916232	0.947972	0.972409	30.8	21.33	28.7	7.49456e+06	8.57864e+06	1.08659e+07	3.16	16.38	4.04	High	High	High	High	High	High	High	High	High
FALSE	High	Master Protein	P26440	Isovaleryl-CoA dehydrogenase, mitochondrial OS=Homo sapiens OX=9606 GN=IVD PE=1 SV=2	0	45.262	26	10	55	10	1	426	46.6	8.05	144.33	10	0	1.344	0.528	0.717	0.934478	0.806536	0.931784	24.62	10.25	10.88	1.95921e+06	2.26193e+06	3.74992e+06	3.98	4.84	5.13	Peak Found	Peak Found	Peak Found	Peak Found	High	High	High	High	High
FALSE	High	Master Protein	Q86UE4	Protein LYRIC OS=Homo sapiens OX=9606 GN=MTDH PE=1 SV=2	0	49.032	22	9	46	9	1	582	63.8	9.32	142.39	9	0	1.344	0.95	1.17	0.926136	0.990731	0.964523	20.69	21.31	29.48	4.21282e+06	6.02527e+06	5.33787e+06	1.84	8.79	6.53	High	High	High	High	High	High	High	High	High
FALSE	High	Master Protein	P49720	Proteasome subunit beta type-3 OS=Homo sapiens OX=9606 GN=PSMB3 PE=1 SV=2	0	45.357	41	6	48	6	1	205	22.9	6.55	137.65	6	0	1.342	1.829	2.149	0.916226	0.866549	0.675206	30.62	83.05	78.63	1.15211e+07	1.35141e+07	8.55244e+06	3.45	15.61	5.99	High	High	High	High	High	High	High	High	High	Met-loss+Acetyl [N-Term]
FALSE	High	Master Protein	Q96C36	Pyrroline-5-carboxylate reductase 2 OS=Homo sapiens OX=9606 GN=PYCR2 PE=1 SV=1	0	27.367	20	5	40	5	1	320	33.6	7.77	115.6	5	0	1.341	0.562	0.704	0.935599	0.845522	0.923451	15.55	13.68	18.48	3.00221e+06	4.02668e+06	5.6718e+06	2.67	4.19	6.85	High	High	High	High	High	High	High	High	High
FALSE	High	Master Protein	Q9UBQ7	Glyoxylate reductase/hydroxypyruvate reductase OS=Homo sapiens OX=9606 GN=GRHPR PE=1 SV=1	0	31.289	23	6	33	6	1	328	35.6	7.39	118.42	6	0	1.34	0.402	0.77	0.909355	0.625365	0.950619	25.97	4.21	28.51	1.24694e+06	784116	3.50598e+06	6.85	21.85	10.46	High	High	High	High	Peak Found	High	High	High	High
FALSE	High	Master Protein	Q9UMS0	NFU1 iron-sulfur cluster scaffold homolog, mitochondrial OS=Homo sapiens OX=9606 GN=NFU1 PE=1 SV=2	0	14.691	11	2	31	2	1	254	28.4	5.07	85.25	2	0	1.34	0.524	0.654	0.933609	0.804035	0.897646	12.47	5.56	8.59	1.63361e+06	2.13381e+06	3.23916e+06	3.71	7.2	5.94	High	Peak Found	High	Peak Found	High	High	High	High	High
FALSE	High	Master Protein	O75935	Dynactin subunit 3 OS=Homo sapiens OX=9606 GN=DCTN3 PE=1 SV=1	0.008	2.738	8	2	4	2	1	186	21.1	5.47	7.73	2	0	1.34	1.528	2.013	0.923223	0.90286	0.698918	6.87	10.01	7.67	657659	854809	424581	5.66	6.16	9.92	Peak Found	High	Peak Found	Peak Found	Peak Found	Peak Found	Peak Found	Peak Found	Peak Found
FALSE	High	Master Protein	P36871	Phosphoglucomutase-1 OS=Homo sapiens OX=9606 GN=PGM1 PE=1 SV=3	0	53.928	21	9	78	9	1	562	61.4	6.76	179.96	9	0	1.339	1.02	1.268	0.930099	0.998584	0.945727	20.33	24.22	26.56	3.17152e+06	4.40584e+06	3.02567e+06	0.21	4.86	4.44	High	High	High	High	High	High	High	High	High
FALSE	High	Master Protein	Q15293	Reticulocalbin-1 OS=Homo sapiens OX=9606 GN=RCN1 PE=1 SV=1	0	196.002	68	17	330	17	1	331	38.9	5	962.66	17	0	1.339	1.353	1.873	0.91238	0.948681	0.772221	23.76	51.25	64.88	7.33256e+07	1.06553e+08	5.52622e+07	1.61	0.87	2.15	High	High	High	High	High	High	High	High	High
FALSE	High	Master Protein	O95816	BAG family molecular chaperone regulator 2 OS=Homo sapiens OX=9606 GN=BAG2 PE=1 SV=1	0	5.157	8	2	5	2	1	211	23.8	6.7	10.17	2	0	1.335	1.745	2.142	0.941294	0.879504	0.639078	11.79	12.32	25.19	1.85051e+06	2.6042e+06	539174	1.72	18.43	9.55	High	High	Peak Found	High	High	High	Not Found	Peak Found	Not Found
FALSE	High	Master Protein	P45880	Voltage-dependent anion-selective channel protein 2 OS=Homo sapiens OX=9606 GN=VDAC2 PE=1 SV=2	0	71.534	34	9	148	8	1	294	31.5	7.56	442.37	9	0	1.333	0.845	0.973	0.914717	0.967959	0.998927	37.05	14.65	34.07	6.18383e+07	6.99585e+07	6.90228e+07	1.41	11.05	2.83	High	High	High	High	High	High	High	High	High
FALSE	High	Master Protein	P24821	Tenascin OS=Homo sapiens OX=9606 GN=TNC PE=1 SV=3	0.001	9.035	1	2	6	2	1	2201	240.7	4.89	13.35	2	0	1.332	0.464	0.623	0.941294	0.801897	0.89847	41.19	1.62	13.25	565837	711742	1.18571e+06	5.53	5.97	2.85	Peak Found	Peak Found	Peak Found	Peak Found	High	Peak Found	High	High	High
FALSE	High	Master Protein	Q9BQS8	FYVE and coiled-coil domain-containing protein 1 OS=Homo sapiens OX=9606 GN=FYCO1 PE=1 SV=3	0	24.738	6	6	14	6	1	1478	166.9	4.92	39.69	6	0	1.33	0.382	0.529	0.90654	0.68316	0.844541	17.85	7.45	12.76	316299	416419	682430	23.69	15.03	4.91	Peak Found	Peak Found	Peak Found	Peak Found	Peak Found	Peak Found	Peak Found	Peak Found	Peak Found
FALSE	High	Master Protein	O95394	Phosphoacetylglucosamine mutase OS=Homo sapiens OX=9606 GN=PGM3 PE=1 SV=1	0	11.095	6	2	7	2	1	542	59.8	6.25	17.97	2	0	1.33	1.397	1.949	0.914717	0.931406	0.718453	47.01	67.08	35.12	959176	1.27936e+06	697747	1.88	10.45	3.19	High	High	High	Peak Found	Peak Found	Peak Found	High	Peak Found	Peak Found
FALSE	High	Master Protein	Q9Y2Q5	Ragulator complex protein LAMTOR2 OS=Homo sapiens OX=9606 GN=LAMTOR2 PE=1 SV=1	0	21.555	62	4	27	4	1	125	13.5	5.4	37.82	4	0	1.328	0.88	1.132	0.914717	0.986731	0.962009	34.32	45.8	47.79	1.24002e+06	1.5994e+06	1.31012e+06	3.95	14.41	9.04	Peak Found	Peak Found	Peak Found	Peak Found	Peak Found	Peak Found	High	High	High
FALSE	High	Master Protein	Q8IXI1	Mitochondrial Rho GTPase 2 OS=Homo sapiens OX=9606 GN=RHOT2 PE=1 SV=2	0	25.544	19	8	38	6	1	618	68.1	5.86	80.89	8	2	1.328	0.483	0.681	0.941294	0.763105	0.913115	64.71	8.28	15.59	3.7721e+06	2.89789e+06	6.69746e+06	0.81	11.33	2.82	High	High	High	High	High	High	High	High	High
FALSE	High	Master Protein	Q8N4H5	Mitochondrial import receptor subunit TOM5 homolog OS=Homo sapiens OX=9606 GN=TOMM5 PE=1 SV=1	0.001	6.864	59	4	16	4	1	51	6	9.7	36.28	4	0	1.327	0.646	0.579	0.930099	0.890374	0.843807	26.25	31.36	27.05	3.2347e+06	4.40582e+06	7.00035e+06	2.58	35.8	5.28	High	High	High	Peak Found	High	High	High	Peak Found	High
FALSE	High	Master Protein	Q9Y281	Cofilin-2 OS=Homo sapiens OX=9606 GN=CFL2 PE=1 SV=1	0	30.467	42	5	61	3	1	166	18.7	7.88	178.57	5	0	1.327	0.743	0.997	0.949714	0.934585	0.997191	48.58	47.24	49.41	2.02966e+06	2.85207e+06	2.21994e+06	0.45	8.63	10.46	High	High	High	High	High	High	High	High	High
FALSE	High	Master Protein	Q6NUQ4	Transmembrane protein 214 OS=Homo sapiens OX=9606 GN=TMEM214 PE=1 SV=2	0	18.22	8	5	11	5	1	689	77.1	9.14	30.04	5	0	1.326	0.443	0.62	0.95037	0.704718	0.87522	19.99	1.54	10.4	1.07406e+06	3.31602e+06	3.21708e+06	5.19	7.46	4.45	Peak Found	Peak Found	Peak Found	High	Peak Found	High	High	High	Peak Found
FALSE	High	Master Protein	O00116	Alkyldihydroxyacetonephosphate synthase, peroxisomal OS=Homo sapiens OX=9606 GN=AGPS PE=1 SV=1	0	94.615	35	16	133	16	1	658	72.9	7.34	342.19	16	0	1.325	0.839	1.123	0.917792	0.96645	0.974505	36.99	28.33	37.82	1.32861e+07	1.85156e+07	1.76087e+07	2.1	1.34	7	High	High	High	High	High	High	High	High	High
FALSE	High	Master Protein	P30044	Peroxiredoxin-5, mitochondrial OS=Homo sapiens OX=9606 GN=PRDX5 PE=1 SV=4	0	51.642	37	8	126	8	1	214	22.1	8.7	338.87	8	0	1.324	1.127	1.557	0.915325	0.990094	0.872969	29.5	43.49	36.86	3.21993e+07	3.85338e+07	2.6507e+07	3.49	14.61	2.19	High	High	High	High	High	High	High	High	High
FALSE	High	Master Protein	Q13188	Serine/threonine-protein kinase 3 OS=Homo sapiens OX=9606 GN=STK3 PE=1 SV=2	0	11.55	8	3	14	2	1	491	56.3	5.24	20.74	3	1	1.324	0.517	0.716	0.902421	0.861051	0.945727	24.82	9.01	17.52	305471	399697	1.1691e+06	15.68	17.54	9.35	Peak Found	High	High	Peak Found	Peak Found	High	High	High	High
FALSE	High	Master Protein	Q9BTU6	Phosphatidylinositol 4-kinase type 2-alpha OS=Homo sapiens OX=9606 GN=PI4K2A PE=1 SV=1	0	48.224	34	11	23	11	1	479	54	8.29	52.34	11	0	1.321	0.684	0.722	0.941294	0.909373	0.937036	57.25	13.94	29.2	1.78892e+06	3.23468e+06	2.68301e+06	7.53	13.07	6.41	Peak Found	Peak Found	High	High	High	High	Peak Found	High	Peak Found
FALSE	High	Master Protein	P36776	Lon protease homolog, mitochondrial OS=Homo sapiens OX=9606 GN=LONP1 PE=1 SV=2	0	117.955	32	19	141	19	1	959	106.4	6.39	401.98	19	0	1.32	0.792	1.051	0.921873	0.950625	0.987469	32.74	23.65	45.4	9.83102e+06	1.23447e+07	1.2778e+07	3.64	13.02	3.35	High	High	High	High	High	High	High	High	High
FALSE	High	Master Protein	Q04837	Single-stranded DNA-binding protein, mitochondrial OS=Homo sapiens OX=9606 GN=SSBP1 PE=1 SV=1	0	51.924	59	9	126	9	1	148	17.2	9.6	361.42	9	0	1.319	0.706	0.888	0.915646	0.920047	0.982767	23.45	34.32	39.61	3.28016e+07	4.29057e+07	5.72834e+07	2.92	15.2	4.4	High	High	High	High	High	High	High	High	High
FALSE	High	Master Protein	P43304	Glycerol-3-phosphate dehydrogenase, mitochondrial OS=Homo sapiens OX=9606 GN=GPD2 PE=1 SV=3	0	142.184	40	22	199	22	1	727	80.8	7.69	560.18	22	0	1.319	0.626	0.794	0.915646	0.887222	0.956247	37.58	17.53	32.61	1.70607e+07	2.76049e+07	2.88236e+07	3.36	7.67	52.12	High	High	High	High	High	High	High	High	High
FALSE	High	Master Protein	Q13045	Protein flightless-1 homolog OS=Homo sapiens OX=9606 GN=FLII PE=1 SV=2	0	35.947	8	8	34	8	1	1269	144.7	6.05	92.35	8	0	1.318	0.783	1.013	0.941294	0.947972	0.994106	21.17	12.28	32.39	4.59564e+06	2.59191e+06	2.71388e+06	3.85	9.43	5.99	Peak Found	High	Peak Found	Peak Found	High	High	High	High	Peak Found
FALSE	High	Master Protein	Q8TCT9	Minor histocompatibility antigen H13 OS=Homo sapiens OX=9606 GN=HM13 PE=1 SV=1	0	53.622	23	9	95	9	1	377	41.5	6.43	276.38	9	0	1.315	0.285	0.368	0.917792	0.370234	0.529436	26.58	3.76	4.77	1.32441e+07	1.64882e+07	4.41084e+07	0.74	15.44	10.4	High	High	High	High	High	High	High	High	High
FALSE	High	Master Protein	O95573	Fatty acid CoA ligase Acsl3 OS=Homo sapiens OX=9606 GN=ACSL3 PE=1 SV=3	0	122.257	33	21	144	19	1	720	80.4	8.38	386.95	21	2	1.315	0.515	0.693	0.915646	0.794525	0.917245	46.65	13.98	34.27	1.90041e+07	2.39754e+07	3.6816e+07	1.58	4.95	12.47	High	High	High	High	High	High	High	High	High
FALSE	High	Master Protein	O15270	Serine palmitoyltransferase 2 OS=Homo sapiens OX=9606 GN=SPTLC2 PE=1 SV=1	0	46.701	30	10	48	10	1	562	62.9	7.78	124.15	10	0	1.315	0.499	0.71	0.941294	0.782125	0.929572	32.9	9.58	17.96	1.79306e+06	2.28102e+06	4.72248e+06	2.39	10.75	3.67	Peak Found	Peak Found	Peak Found	High	High	High	High	High	High
FALSE	High	Master Protein	P55084	Trifunctional enzyme subunit beta, mitochondrial OS=Homo sapiens OX=9606 GN=HADHB PE=1 SV=3	0	129.728	46	23	252	22	1	474	51.3	9.41	668.15	23	1	1.314	0.558	0.687	0.915815	0.839527	0.914833	32.89	12.86	27.46	3.65686e+07	3.80486e+07	6.93318e+07	2.62	8.28	5.84	High	High	High	High	High	High	High	High	High
FALSE	High	Master Protein	P00403	Cytochrome c oxidase subunit 2 OS=Homo sapiens OX=9606 GN=MT-CO2 PE=1 SV=1	0	38.765	23	4	70	4	1	227	25.5	4.82	193.12	4	0	1.313	0.738	1.363	0.915815	0.933191	0.923451	42.81	14.2	35.8	2.41954e+07	3.36502e+07	3.41301e+07	4.42	1.24	9.09	High	High	High	High	High	High	High	High	High
FALSE	High	Master Protein	Q9NRX2	Large ribosomal subunit protein bL17m OS=Homo sapiens OX=9606 GN=MRPL17 PE=1 SV=1	0	15.974	14	2	17	2	1	175	20	10.11	39.01	2	0	1.312	0.868	1.183	0.941294	0.989643	0.949331	27	28.26	32.87	457102	628022	447532	6.45	9.42	33.25	Peak Found	Peak Found	Peak Found	High	Peak Found	Peak Found	Peak Found	Peak Found	High
FALSE	High	Master Protein	Q96I24	Far upstream element-binding protein 3 OS=Homo sapiens OX=9606 GN=FUBP3 PE=1 SV=2	0	78.089	37	15	120	13	1	572	61.6	8.38	340.65	15	0	1.312	0.623	0.824	0.917792	0.886815	0.966074	17.08	12.96	23.72	1.27786e+07	1.51204e+07	1.93787e+07	1.14	6.64	3.83	High	High	High	High	High	High	High	High	High	Met-loss+Acetyl [N-Term]
FALSE	High	Master Protein	Q15397	Pumilio homolog 3 OS=Homo sapiens OX=9606 GN=PUM3 PE=1 SV=3	0	19.185	13	6	31	6	1	648	73.5	9.64	33.56	6	0	1.312	0.835	0.966	0.915325	0.977604	0.994106	16.95	24.02	32.39	1.05921e+06	1.28585e+06	1.25933e+06	2.37	12.82	5.22	High	High	High	Peak Found	Peak Found	High	High	High	High
[truncated: 2,359 more rows]

## Sheet: Sayfa1
Supplementary File 5
[truncated: 4 more rows]
